# Supplementary material for: DNA methylation cooperates with genomic alterations during non-small cell lung cancer evolution
Source: Nat Genet. 2025 Sep 10;57(9):2226–37. doi: 10.1038/s41588-025-02307-x (PMC12425823; doi:10.1038/s41588-025-02307-x)
Supplement: Supplementary file 3 — Supplementary Table 1: Promoter CpGs in Cluster 1a; Supplementary Table 2: Promoter CpGs in Cluster 1b; Supplementary Table 3: Promoter CpGs in Cluster 2; Supplementary Table 4: Promoter CpGs in Cluster 3; Supplementary Table 5: List of MethSig genes identified in the TRACERx LUAD samples; Supplementary Table 6: List of MethSig genes identified in TRACERx LUSC samples; Supplementary Table 7: AllChAT events in tumor versus normal tissue-derived cells from the TRACERx cohort; Supplementary Table 8: MR/MN value per gene in LUAD and LUSC [file 41588_2025_2307_MOESM3_ESM.xlsx]

## Sheet: Guide
Supplementary Tables Guide
Supplementary Table 1. Promoter CpGs in Cluster 1a
Supplementary Table 2. Promoter CpGs in Cluster 1b
Supplementary Table 3. Promoter CpGs in Cluster 2
Supplementary Table 4. Promoter CpGs in Cluster 3
Supplementary Table 5. List of MethSig cancer genes identified in TRACERx LUAD samples.
Supplementary Table 6 . List of MethSig cancer genes identified in TRACERx LUSC samples.
Supplementary Table 7. AllChAT events in tumor vs. normal tissue-derived cells from the TRACERx cohort.
Supplementary Table 8. MR/MN value per gene in LUAD and LUSC

## Sheet: Supplementary Table 1
Supplementary Table 1. Promoter CpGs in Cluster 1a
chromosome	start	end	Gene promoter	chromosome_start
14	102027312	102027313	DIO3OS	102027312_14
14	102027466	102027467	DIO3OS	102027466_14
14	102027514	102027515	DIO3OS	102027514_14
13	102569462	102569463	FGF14	102569462_13
12	104697655	104697656	EID3	104697655_12
10	108924222	108924223	SORCS1	108924222_10
13	112721179	112721180	SOX1	112721179_13
13	112721184	112721185	SOX1	112721184_13
13	112721252	112721253	SOX1	112721252_13
10	119303279	119303280	EMX2OS	119303279_10
10	119303290	119303291	EMX2OS	119303290_10
10	125651184	125651185	CPXM2	125651184_10
12	128751942	128751943	TMEM132C	128751942_12
12	128751951	128751952	TMEM132C	128751951_12
12	128751956	128751957	TMEM132C	128751956_12
12	128751964	128751965	TMEM132C	128751964_12
12	130388487	130388488	TMEM132D	130388487_12
11	131780710	131780711	NTM	131780710_11
11	131780875	131780876	NTM	131780875_11
10	133110169	133110170	TCERG1L	133110169_10
10	133110289	133110290	TCERG1L	133110289_10
10	133110307	133110308	TCERG1L	133110307_10
10	133110315	133110316	TCERG1L	133110315_10
2	133246872	133246873	YBX1P7	133246872_2
2	133246879	133246880	YBX1P7	133246879_2
9	139740792	139740793	PHPT1	139740792_9
9	139740794	139740795	PHPT1	139740794_9
4	1400686	1400687	NKX1-1	1400686_4
4	1400689	1400690	NKX1-1	1400689_4
4	1400691	1400692	NKX1-1	1400691_4
4	1401612	1401613	NKX1-1	1401612_4
4	1401614	1401615	NKX1-1	1401614_4
9	140772000	140772001	CACNA1B	140772000_9
9	140772009	140772010	CACNA1B	140772009_9
9	140772020	140772021	CACNA1B	140772020_9
9	140772023	140772024	CACNA1B	140772023_9
9	140772595	140772596	CACNA1B	140772595_9
9	140772602	140772603	CACNA1B	140772602_9
9	140772606	140772607	CACNA1B	140772606_9
9	140772613	140772614	CACNA1B	140772613_9
12	14134286	14134287	GRIN2B	14134286_12
12	14134294	14134295	GRIN2B	14134294_12
12	14134307	14134308	GRIN2B	14134307_12
5	16179755	16179756	RP11-19O2.2	16179755_5
5	170735728	170735729	TLX3	170735728_5
8	17271056	17271057	MTMR7	17271056_8
8	17271067	17271068	MTMR7	17271067_8
4	174450476	174450477	HAND2-AS1	174450476_4
4	174450581	174450582	HAND2-AS1	174450581_4
4	174450636	174450637	HAND2-AS1	174450636_4
4	174450647	174450648	HAND2-AS1	174450647_4
4	174450652	174450653	HAND2-AS1	174450652_4
4	174450735	174450736	HAND2-AS1	174450735_4
4	174450752	174450753	HAND2-AS1	174450752_4
4	174450783	174450784	HAND2-AS1	174450783_4
4	174450843	174450844	HAND2-AS1	174450843_4
4	174450845	174450846	HAND2-AS1	174450845_4
4	174450866	174450867	HAND2-AS1	174450866_4
4	174450872	174450873	HAND2-AS1	174450872_4
4	174450874	174450875	HAND2-AS1	174450874_4
4	174450886	174450887	HAND2-AS1	174450886_4
4	174450896	174450897	HAND2-AS1	174450896_4
4	174450910	174450911	HAND2-AS1	174450910_4
4	174450923	174450924	HAND2-AS1	174450923_4
2	176994320	176994321	HOXD8	176994320_2
5	178368183	178368184	RP11-281O15.8	178368183_5
5	178368185	178368186	RP11-281O15.8	178368185_5
5	178368191	178368192	RP11-281O15.8	178368191_5
5	178368198	178368199	RP11-281O15.8	178368198_5
5	178368264	178368265	RP11-281O15.8	178368264_5
5	1887218	1887219	CTD-2194D22.4	1887218_5
5	1887220	1887221	CTD-2194D22.4	1887220_5
5	1887235	1887236	CTD-2194D22.4	1887235_5
5	1887237	1887238	CTD-2194D22.4	1887237_5
5	1887254	1887255	CTD-2194D22.4	1887254_5
5	1887258	1887259	CTD-2194D22.4	1887258_5
5	1887284	1887285	CTD-2194D22.4	1887284_5
5	1887349	1887350	CTD-2194D22.4	1887349_5
5	1887372	1887373	CTD-2194D22.4	1887372_5
5	1887374	1887375	CTD-2194D22.4	1887374_5
5	1887401	1887402	CTD-2194D22.4	1887401_5
5	1887420	1887421	CTD-2194D22.4	1887420_5
5	1887447	1887448	CTD-2194D22.4	1887447_5
11	20618870	20618871	SLC6A5	20618870_11
1	210111827	210111828	SYT14	210111827_1
20	21377443	21377444	RP11-227D2.3	21377443_20
16	22825510	22825511	HS3ST2	22825510_16
10	23481419	23481420	PTF1A	23481419_10
10	23481421	23481422	PTF1A	23481421_10
16	2391973	2391974	ABCA3	2391973_16
16	2391976	2391977	ABCA3	2391976_16
16	2391982	2391983	ABCA3	2391982_16
18	24130902	24130903	KCTD1	24130902_18
18	24130904	24130905	KCTD1	24130904_18
18	24130920	24130921	KCTD1	24130920_18
1	246952311	246952312	RP11-439E19.3	246952311_1
7	27135730	27135731	HOTAIRM1	27135730_7
7	27195964	27195965	RP1-170O19.21	27195964_7
14	29236730	29236731	RP11-966I7.1	29236730_14
19	30016191	30016192	VSTM2B	30016191_19
19	30016451	30016452	CTC-525D6.1	30016451_19
19	30017238	30017239	CTC-525D6.1	30017238_19
19	30018197	30018198	CTC-525D6.1	30018197_19
19	31842667	31842668	TSHZ3	31842667_19
11	32456340	32456341	WT1-AS	32456340_11
11	32456351	32456352	WT1-AS	32456351_11
11	32456365	32456366	WT1-AS	32456365_11
12	33592881	33592882	SYT10	33592881_12
12	33592887	33592888	SYT10	33592887_12
12	33592905	33592906	SYT10	33592905_12
12	33592908	33592909	SYT10	33592908_12
12	33592915	33592916	SYT10	33592915_12
21	34398242	34398243	OLIG2	34398242_21
21	34398260	34398261	OLIG2	34398260_21
21	34398263	34398264	OLIG2	34398263_21
21	34398265	34398266	OLIG2	34398265_21
9	35791453	35791454	NPR2	35791453_9
9	35791475	35791476	NPR2	35791475_9
9	35791481	35791482	NPR2	35791481_9
9	35791485	35791486	NPR2	35791485_9
9	35791576	35791577	NPR2	35791576_9
9	35791649	35791650	NPR2	35791649_9
9	35791654	35791655	NPR2	35791654_9
9	35791658	35791659	NPR2	35791658_9
9	35791661	35791662	NPR2	35791661_9
9	35791663	35791664	NPR2	35791663_9
9	35791665	35791666	NPR2	35791665_9
9	35791667	35791668	NPR2	35791667_9
9	35791678	35791679	NPR2	35791678_9
9	35791685	35791686	NPR2	35791685_9
9	35791695	35791696	NPR2	35791695_9
9	35791707	35791708	NPR2	35791707_9
9	35791712	35791713	NPR2	35791712_9
9	35791746	35791747	NPR2	35791746_9
9	35791758	35791759	NPR2	35791758_9
9	35791764	35791765	NPR2	35791764_9
9	35791818	35791819	NPR2	35791818_9
19	37096328	37096329	ZNF382	37096328_19
19	37096366	37096367	ZNF382	37096366_19
19	37096400	37096401	ZNF382	37096400_19
19	37096402	37096403	ZNF382	37096402_19
19	38183208	38183209	ZNF781	38183208_19
7	43152222	43152223	HECW1	43152222_7
18	44336930	44336931	ST8SIA5	44336930_18
4	44449877	44449878	AC131951.1	44449877_4
7	45002441	45002442	RP4-647J21.1	45002441_7
3	47050991	47050992	NRADDP	47050991_3
3	47051480	47051481	NRADDP	47051480_3
3	47051486	47051487	NRADDP	47051486_3
17	47075269	47075270	IGF2BP1	47075269_17
17	47075280	47075281	IGF2BP1	47075280_17
1	4714320	4714321	AJAP1	4714320_1
1	4714533	4714534	AJAP1	4714533_1
1	4715060	4715061	AJAP1	4715060_1
1	4715075	4715076	AJAP1	4715075_1
1	4715081	4715082	AJAP1	4715081_1
1	4715087	4715088	AJAP1	4715087_1
1	4715113	4715114	AJAP1	4715113_1
14	48145044	48145045	MDGA2	48145044_14
14	48145329	48145330	MDGA2	48145329_14
14	48145341	48145342	MDGA2	48145341_14
16	49315545	49315546	CBLN1	49315545_16
5	50265231	50265232	CTD-2089N3.1	50265231_5
10	50818527	50818528	SLC18A3	50818527_10
10	50818529	50818530	SLC18A3	50818529_10
20	5297548	5297549	PROKR2	5297548_20
12	54348803	54348804	AC012531.23	54348803_12
7	54609968	54609969	VSTM2A	54609968_7
7	54609970	54609971	VSTM2A	54609970_7
8	55370722	55370723	SOX17	55370722_8
18	56940455	56940456	RAX	56940455_18
18	56940463	56940464	RAX	56940463_18
20	57875706	57875707	EDN3	57875706_20
20	57875722	57875723	EDN3	57875722_20
20	57875735	57875736	EDN3	57875735_20
20	57875744	57875745	EDN3	57875744_20
2	5833150	5833151	AC107057.2	5833150_2
4	5894368	5894369	CRMP1	5894368_4
4	5894412	5894413	CRMP1	5894412_4
4	5894685	5894686	CRMP1	5894685_4
20	591161	591162	TCF15	591161_20
12	62584972	62584973	FAM19A2	62584972_12
12	62584974	62584975	FAM19A2	62584974_12
1	67218159	67218160	TCTEX1D1	67218159_1
1	67218161	67218162	TCTEX1D1	67218161_1
1	67218165	67218166	TCTEX1D1	67218165_1
1	67218171	67218172	TCTEX1D1	67218171_1
1	67218192	67218193	TCTEX1D1	67218192_1
1	67218194	67218195	TCTEX1D1	67218194_1
1	67218201	67218202	TCTEX1D1	67218201_1
1	67218203	67218204	TCTEX1D1	67218203_1
1	67218206	67218207	TCTEX1D1	67218206_1
1	67218208	67218209	TCTEX1D1	67218208_1
1	67218210	67218211	TCTEX1D1	67218210_1
7	71802232	71802233	CALN1	71802232_7
18	76739437	76739438	RP11-849I19.1	76739437_18
15	83953370	83953371	BNC1	83953370_15
15	83953376	83953377	BNC1	83953376_15
15	83953384	83953385	BNC1	83953384_15
15	83953749	83953750	BNC1	83953749_15
15	89910957	89910958	MIR9-3	89910957_15
7	98246400	98246401	NPTX2	98246400_7
7	98246408	98246409	NPTX2	98246408_7

## Sheet: Supplementary Table 2
Supplementary Table 2. Promoter CpGs in Cluster 1b
chromosome	start	end	Gene promoter	chromosome_start
10	102892366	102892367	TLX1NB	102892366_10
10	102892581	102892582	TLX1NB	102892581_10
10	102892587	102892588	TLX1NB	102892587_10
14	103655325	103655326	LINC00605	103655325_14
1	110754575	110754576	KCNC4-AS1	110754575_1
1	110754577	110754578	KCNC4-AS1	110754577_1
1	110754583	110754584	KCNC4-AS1	110754583_1
1	110754622	110754623	KCNC4-AS1	110754622_1
1	110754631	110754632	KCNC4-AS1	110754631_1
1	110754633	110754634	KCNC4-AS1	110754633_1
1	110754646	110754647	KCNC4-AS1	110754646_1
1	110754787	110754788	KCNC4-AS1	110754787_1
9	117150104	117150105	AKNA	117150104_9
19	12306048	12306049	CTD-2666L21.1	12306048_19
19	12306051	12306052	CTD-2666L21.1	12306051_19
7	129424873	129424874	RP11-738B7.1	129424873_7
7	129424921	129424922	RP11-738B7.1	129424921_7
7	129424929	129424930	RP11-738B7.1	129424929_7
7	129424932	129424933	RP11-738B7.1	129424932_7
7	129424943	129424944	RP11-738B7.1	129424943_7
3	13974581	13974582	FGD5P1	13974581_3
11	14926795	14926796	CALCP	14926795_11
19	16022565	16022566	AC005336.4	16022565_19
1	169396725	169396726	CCDC181	169396725_1
1	169396731	169396732	CCDC181	169396731_1
2	177024949	177024950	HOXD3	177024949_2
3	184099646	184099647	CHRD	184099646_3
3	186490344	186490345	RNU6-1105P	186490344_3
3	186490346	186490347	RNU6-1105P	186490346_3
3	186490360	186490361	RNU6-1105P	186490360_3
3	186490727	186490728	RNU6-1105P	186490727_3
3	186490777	186490778	RNU6-1105P	186490777_3
3	186490785	186490786	RNU6-1105P	186490785_3
3	186490789	186490790	RNU6-1105P	186490789_3
2	19556849	19556850	OSR1	19556849_2
12	25055817	25055818	BCAT1	25055817_12
12	25055819	25055820	BCAT1	25055819_12
12	25055827	25055828	BCAT1	25055827_12
1	26551851	26551852	RP11-231P20.2	26551851_1
1	26551868	26551869	RP11-231P20.2	26551868_1
17	27038847	27038848	PROCA1	27038847_17
16	3016902	3016903	PAQR4	3016902_16
16	3016944	3016945	PAQR4	3016944_16
22	30476209	30476210	CTA-85E5.10	30476209_22
14	36991163	36991164	RP11-896J10.3	36991163_14
14	36992116	36992117	NKX2-1	36992116_14
14	36992129	36992130	NKX2-1	36992129_14
21	38069337	38069338	SIM2	38069337_21
21	38073734	38073735	AP000697.6	38073734_21
21	38073736	38073737	AP000697.6	38073736_21
21	38073775	38073776	AP000697.6	38073775_21
21	38073777	38073778	AP000697.6	38073777_21
5	45696183	45696184	HCN1	45696183_5
5	45696198	45696199	HCN1	45696198_5
12	52652402	52652403	KRT121P	52652402_12
12	52652404	52652405	KRT121P	52652404_12
12	54071073	54071074	ATP5G2	54071073_12
12	54071152	54071153	ATP5G2	54071152_12
12	54400441	54400442	HOXC8	54400441_12
8	54789911	54789912	RP11-1070A24.2	54789911_8
8	54789917	54789918	RP11-1070A24.2	54789917_8
4	54969909	54969910	AC110298.1	54969909_4
4	54969913	54969914	AC110298.1	54969913_4
4	54970055	54970056	AC110298.1	54970055_4
4	54970074	54970075	AC110298.1	54970074_4
16	54972564	54972565	CTD-3032H12.1	54972564_16
16	54972573	54972574	CTD-3032H12.1	54972573_16
16	54972575	54972576	CTD-3032H12.1	54972575_16
16	54972593	54972594	CTD-3032H12.1	54972593_16
20	55202236	55202237	TFAP2C	55202236_20
20	55202436	55202437	TFAP2C	55202436_20
20	55202447	55202448	TFAP2C	55202447_20
19	58400019	58400020	ZNF814	58400019_19
20	58569385	58569386	CDH26	58569385_20
15	59157305	59157306	RP11-30K9.5	59157305_15
15	59157309	59157310	RP11-30K9.5	59157309_15
15	59157314	59157315	RP11-30K9.5	59157314_15
17	59529119	59529120	TBX4	59529119_17
17	59529338	59529339	TBX4	59529338_17
17	59529347	59529348	TBX4	59529347_17
17	59529360	59529361	TBX4	59529360_17
17	59529364	59529365	TBX4	59529364_17
17	59529366	59529367	TBX4	59529366_17
17	59529473	59529474	TBX4	59529473_17
17	59529486	59529487	TBX4	59529486_17
17	59529508	59529509	TBX4	59529508_17
11	637287	637288	DRD4	637287_11
11	637291	637292	DRD4	637291_11
11	64739274	64739275	C11orf85	64739274_11
11	64739304	64739305	C11orf85	64739304_11
11	64739327	64739328	C11orf85	64739327_11
16	67493098	67493099	ATP6V0D1	67493098_16
16	67493223	67493224	ATP6V0D1	67493223_16
16	67701353	67701354	ENKD1	67701353_16
16	68676325	68676326	CDH3	68676325_16
16	68676376	68676377	CDH3	68676376_16
16	68676545	68676546	CDH3	68676545_16
16	68676555	68676556	CDH3	68676555_16
16	68676557	68676558	CDH3	68676557_16
16	68676631	68676632	CDH3	68676631_16
16	68676741	68676742	CDH3	68676741_16
16	68676743	68676744	CDH3	68676743_16
17	70113567	70113568	SOX9-AS1	70113567_17
5	72677755	72677756	RP11-79P5.3	72677755_5
10	77158808	77158809	ZNF503-AS2	77158808_10
10	77158860	77158861	ZNF503-AS2	77158860_10
10	77158865	77158866	ZNF503-AS2	77158865_10
10	77158872	77158873	ZNF503-AS2	77158872_10
10	77158888	77158889	ZNF503-AS2	77158888_10
10	77158972	77158973	ZNF503-AS2	77158972_10
10	77158980	77158981	ZNF503-AS2	77158980_10
10	77158990	77158991	ZNF503-AS2	77158990_10
10	77158992	77158993	ZNF503-AS2	77158992_10
10	77158995	77158996	ZNF503-AS2	77158995_10
10	77159005	77159006	ZNF503-AS2	77159005_10
10	77159026	77159027	ZNF503-AS2	77159026_10
10	77159032	77159033	ZNF503-AS2	77159032_10
10	77159047	77159048	ZNF503-AS2	77159047_10
5	78365599	78365600	DMGDH	78365599_5
1	78511596	78511597	RP11-386I14.2	78511596_1
1	78511600	78511601	RP11-386I14.2	78511600_1
1	78512120	78512121	RP11-386I14.2	78512120_1
1	78512122	78512123	RP11-386I14.2	78512122_1
1	78512129	78512130	RP11-386I14.2	78512129_1
1	78512135	78512136	RP11-386I14.2	78512135_1
9	96108902	96108903	C9orf129	96108902_9

## Sheet: Supplementary Table 3
Supplementary Table 3. Promoter CpGs in Cluster 2
chromosome	start	end	Gene promoter	chromosome_start
13	101186198	101186199	GGACT	101186198_13
13	111160452	111160453	COL4A2-AS1	111160452_13
13	111160473	111160474	COL4A2-AS1	111160473_13
1	113394561	113394562	RP11-426L16.8	113394561_1
1	113394572	113394573	RP11-426L16.8	113394572_1
16	12011404	12011405	AC007216.1	12011404_16
16	12011447	12011448	AC007216.1	12011447_16
8	124195201	124195202	U3	124195201_8
8	124195435	124195436	RP11-539E17.5	124195435_8
8	124195498	124195499	RP11-539E17.5	124195498_8
8	124195519	124195520	RP11-539E17.5	124195519_8
8	124195546	124195547	RP11-539E17.5	124195546_8
8	124195550	124195551	RP11-539E17.5	124195550_8
8	124195553	124195554	RP11-539E17.5	124195553_8
8	124195564	124195565	RP11-539E17.5	124195564_8
8	132156993	132156994	RP11-381I15.1	132156993_8
8	145702603	145702604	FOXH1	145702603_8
1	151481957	151481958	CGN	151481957_1
1	151481999	151482000	CGN	151481999_1
1	151482058	151482059	CGN	151482058_1
1	152010077	152010078	S100A11	152010077_1
1	152010097	152010098	S100A11	152010097_1
1	152010108	152010109	S100A11	152010108_1
1	152010110	152010111	S100A11	152010110_1
1	152010113	152010114	S100A11	152010113_1
1	152010127	152010128	S100A11	152010127_1
1	152010144	152010145	S100A11	152010144_1
1	154127426	154127427	NUP210L	154127426_1
19	15444388	15444389	BRD4	15444388_19
19	15444399	15444400	BRD4	15444399_19
19	15444413	15444414	BRD4	15444413_19
19	15444433	15444434	BRD4	15444433_19
19	15444472	15444473	BRD4	15444472_19
19	15444489	15444490	BRD4	15444489_19
16	1729823	1729824	HN1L	1729823_16
16	1729839	1729840	HN1L	1729839_16
16	1729853	1729854	HN1L	1729853_16
16	1729873	1729874	HN1L	1729873_16
16	1729884	1729885	HN1L	1729884_16
16	1729901	1729902	HN1L	1729901_16
16	1729913	1729914	HN1L	1729913_16
16	1729928	1729929	HN1L	1729928_16
16	1729983	1729984	HN1L	1729983_16
3	196070258	196070259	RNU6-910P	196070258_3
3	196070304	196070305	RNU6-910P	196070304_3
3	196070321	196070322	RNU6-910P	196070321_3
3	196070373	196070374	RNU6-910P	196070373_3
1	20127310	20127311	TMCO4	20127310_1
1	20127325	20127326	TMCO4	20127325_1
16	2141925	2141926	MIR1225	2141925_16
16	2141934	2141935	MIR1225	2141934_16
16	2142077	2142078	MIR1225	2142077_16
16	2770199	2770200	PRSS27	2770199_16
11	2924523	2924524	SLC22A18AS	2924523_11
9	32553408	32553409	TOPORS	32553408_9
9	32553433	32553434	TOPORS	32553433_9
2	38151664	38151665	RMDN2	38151664_2
17	39967216	39967217	FKBP10	39967216_17
17	39967240	39967241	FKBP10	39967240_17
17	39967250	39967251	FKBP10	39967250_17
20	42099500	42099501	RNU6-1251P	42099500_20
19	44033813	44033814	ETHE1	44033813_19
21	44866697	44866698	LINC00319	44866697_21
21	44866719	44866720	LINC00319	44866719_21
21	44866726	44866727	LINC00319	44866726_21
21	44866729	44866730	LINC00319	44866729_21
21	44866731	44866732	LINC00319	44866731_21
12	47747632	47747633	RP11-493L12.5	47747632_12
16	48277236	48277237	LONP2	48277236_16
3	49939834	49939835	CTD-2330K9.3	49939834_3
3	49939848	49939849	CTD-2330K9.3	49939848_3
3	49939856	49939857	CTD-2330K9.3	49939856_3
3	49940162	49940163	CTD-2330K9.3	49940162_3
3	49940190	49940191	CTD-2330K9.3	49940190_3
3	49940198	49940199	CTD-2330K9.3	49940198_3
3	49940238	49940239	CTD-2330K9.3	49940238_3
3	49940244	49940245	CTD-2330K9.3	49940244_3
3	49940268	49940269	CTD-2330K9.3	49940268_3
3	49940295	49940296	CTD-2330K9.3	49940295_3
3	49940341	49940342	CTD-2330K9.3	49940341_3
3	49940352	49940353	CTD-2330K9.3	49940352_3
3	49940533	49940534	CTD-2330K9.3	49940533_3
3	49940696	49940697	CTD-2330K9.3	49940696_3
14	50233389	50233390	KLHDC2	50233389_14
14	50233442	50233443	KLHDC2	50233442_14
12	50897893	50897894	DIP2B	50897893_12
12	50898249	50898250	DIP2B	50898249_12
12	50898251	50898252	DIP2B	50898251_12
15	51059098	51059099	SPPL2A	51059098_15
12	53572825	53572826	ZNF740	53572825_12
12	53572888	53572889	ZNF740	53572888_12
14	55765334	55765335	CHMP4BP1	55765334_14
14	55765338	55765339	CHMP4BP1	55765338_14
14	55765351	55765352	CHMP4BP1	55765351_14
14	55765353	55765354	CHMP4BP1	55765353_14
14	55765367	55765368	CHMP4BP1	55765367_14
19	55838746	55838747	TMEM150B	55838746_19
19	55838750	55838751	TMEM150B	55838750_19
16	585351	585352	MIR5587	585351_16
16	585380	585381	MIR5587	585380_16
8	59021326	59021327	RP11-648L3.2	59021326_8
6	64150761	64150762	RP3-407E4.4	64150761_6
6	64150832	64150833	RP3-407E4.4	64150832_6
7	6524603	6524604	DAGLB	6524603_7
7	6524641	6524642	DAGLB	6524641_7
7	6524646	6524647	DAGLB	6524646_7
7	6524657	6524658	DAGLB	6524657_7
7	6524671	6524672	DAGLB	6524671_7
17	7341219	7341220	RP11-104H15.9	7341219_17
5	79783310	79783311	FAM151B	79783310_5
5	80596076	80596077	ZCCHC9	80596076_5
8	81212016	81212017	RP11-941H19.2	81212016_8
8	81212028	81212029	RP11-941H19.2	81212028_8
8	81212042	81212043	RP11-941H19.2	81212042_8
10	81966688	81966689	LINC00857	81966688_10
10	81966699	81966700	LINC00857	81966699_10
10	81966713	81966714	LINC00857	81966713_10
10	81966753	81966754	LINC00857	81966753_10
10	81966756	81966757	LINC00857	81966756_10
11	824545	824546	AP006621.8	824545_11
11	824550	824551	AP006621.8	824550_11
11	824564	824565	AP006621.8	824564_11
11	824568	824569	AP006621.8	824568_11
11	824573	824574	AP006621.8	824573_11
11	824583	824584	AP006621.8	824583_11
11	824586	824587	AP006621.8	824586_11
11	824668	824669	AP006621.8	824668_11
19	9129197	9129198	CTD-2596O15.1	9129197_19
9	95675548	95675549	ALOX15P2	95675548_9
9	95675575	95675576	ALOX15P2	95675575_9
7	98805403	98805404	KPNA7	98805403_7
7	99723580	99723581	MBLAC1	99723580_7
7	99723605	99723606	MBLAC1	99723605_7

## Sheet: Supplementary Table 4
Supplementary Table 4. Promoter CpGs in Cluster 3
chromosome	start	end	Gene promoter	chromosome_start
15	100539216	100539217	NPR2	100539216_15
1	101935901	101935902	AJAP1	101935901_1
14	102060188	102060189	AC110298.1	102060188_14
13	104114832	104114833	ZNF382	104114832_13
13	104514645	104514646	BCAT1	104514645_13
13	104532817	104532818	BCAT1	104532817_13
13	104532940	104532941	BCAT1	104532940_13
9	104628746	104628747	TBX4	104628746_9
10	106543262	106543263	PROKR2	106543262_10
10	106710572	106710573	RAX	106710572_10
10	107205585	107205586	TMEM132C	107205585_10
10	107403081	107403082	HAND2-AS1	107403081_10
10	107469552	107469553	HAND2-AS1	107469552_10
10	107527007	107527008	HAND2-AS1	107527007_10
10	108527406	108527407	AC131951.1	108527406_10
10	108556720	108556721	HAND2-AS1	108556720_10
10	108556725	108556726	HAND2-AS1	108556725_10
10	108556733	108556734	HAND2-AS1	108556733_10
10	108556779	108556780	HAND2-AS1	108556779_10
1	108590028	108590029	SYT10	108590028_1
1	108622866	108622867	SYT10	108622866_1
10	108649378	108649379	HAND2-AS1	108649378_10
12	108686206	108686207	NPR2	108686206_12
8	10950668	10950669	GRIN2B	10950668_8
10	109614606	109614607	CRMP1	109614606_10
10	109870017	109870018	SLC18A3	109870017_10
10	109870021	109870022	SLC18A3	109870021_10
10	109870037	109870038	HAND2-AS1	109870037_10
10	110573382	110573383	NTM	110573382_10
10	110573391	110573392	NTM	110573391_10
12	110778616	110778617	SIM2	110778616_12
10	110800606	110800607	CTD-2194D22.4	110800606_10
10	111043718	111043719	CACNA1B	111043718_10
10	111043720	111043721	CACNA1B	111043720_10
10	111412241	111412242	SORCS1	111412241_10
10	111412276	111412277	SLC6A5	111412276_10
10	111412310	111412311	VSTM2A	111412310_10
18	11183302	11183303	TBX4	11183302_18
18	11205583	11205584	TCTEX1D1	11205583_18
18	11235608	11235609	TBX4	11235608_18
5	113190488	113190489	RP11-30K9.5	113190488_5
5	113259264	113259265	RP11-30K9.5	113259264_5
5	113344066	113344067	RP11-30K9.5	113344066_5
11	114490996	114490997	NPR2	114490996_11
11	114585599	114585600	HS3ST2	114585599_11
11	114585604	114585605	CBLN1	114585604_11
11	114585616	114585617	IGF2BP1	114585616_11
1	11464912	11464913	NRADDP	11464912_1
5	116994632	116994633	C9orf129	116994632_5
10	117655168	117655169	TBX4	117655168_10
10	117948186	117948187	TBX4	117948186_10
12	118912409	118912410	VSTM2B	118912409_12
12	118912467	118912468	HAND2-AS1	118912467_12
9	120829591	120829592	KCTD1	120829591_9
9	120829616	120829617	KCTD1	120829616_9
9	122611191	122611192	CRMP1	122611191_9
9	122847285	122847286	CACNA1B	122847285_9
11	123281954	123281955	EDN3	123281954_11
2	123670868	123670869	RNU6-1105P	123670868_2
2	123670896	123670897	RNU6-1105P	123670896_2
2	123852922	123852923	RP11-281O15.8	123852922_2
2	124404203	124404204	RNU6-1105P	124404203_2
2	124404245	124404246	RNU6-1105P	124404245_2
7	124849639	124849640	KCNC4-AS1	124849639_7
4	12604651	12604652	PAQR4	12604651_4
4	12604668	12604669	PAQR4	12604668_4
12	126272857	126272858	PHPT1	126272857_12
2	126507609	126507610	ZNF503-AS2	126507609_2
2	126507634	126507635	ZNF503-AS2	126507634_2
2	126507642	126507643	ZNF503-AS2	126507642_2
2	126545464	126545465	WT1-AS	126545464_2
2	126785344	126785345	ZNF503-AS2	126785344_2
12	126910620	126910621	MIR9-3	126910620_12
8	12735690	12735691	RP11-896J10.3	12735690_8
12	128899735	128899736	NPR2	128899735_12
12	129140698	129140699	TCTEX1D1	129140698_12
12	129180420	129180421	TCTEX1D1	129180420_12
12	129180429	129180430	CTD-2194D22.4	129180429_12
12	129822258	129822259	CTD-2194D22.4	129822258_12
3	130098333	130098334	CACNA1B	130098333_3
12	130184118	130184119	CTD-2194D22.4	130184118_12
12	130245055	130245056	CTD-2194D22.4	130245055_12
12	130309675	130309676	CTD-2194D22.4	130309675_12
12	130420568	130420569	CTD-2194D22.4	130420568_12
10	130552512	130552513	ABCA3	130552512_10
10	130615665	130615666	TMEM132C	130615665_10
10	130681009	130681010	TMEM132C	130681009_10
12	130889002	130889003	EDN3	130889002_12
7	131913187	131913188	AC110298.1	131913187_7
11	131952745	131952746	TMEM132C	131952745_11
11	131952796	131952797	OLIG2	131952796_11
10	132195721	132195722	AC107057.2	132195721_10
11	132558038	132558039	MDGA2	132558038_11
11	132573398	132573399	ST8SIA5	132573398_11
11	132666560	132666561	MDGA2	132666560_11
11	132849022	132849023	TMEM132D	132849022_11
9	133057833	133057834	NPR2	133057833_9
11	133072012	133072013	WT1-AS	133072012_11
11	133072054	133072055	NPTX2	133072054_11
11	133072062	133072063	NPTX2	133072062_11
10	133273496	133273497	ABCA3	133273496_10
10	133273501	133273502	ABCA3	133273501_10
10	133441191	133441192	TSHZ3	133441191_10
10	133536581	133536582	TCTEX1D1	133536581_10
8	136857503	136857504	TLX1NB	136857503_8
8	137285697	137285698	TLX1NB	137285697_8
8	138120814	138120815	HOTAIRM1	138120814_8
9	138544842	138544843	TCTEX1D1	138544842_9
9	138642900	138642901	GRIN2B	138642900_9
8	139396471	139396472	HOXD8	139396471_8
8	139547960	139547961	IGF2BP1	139547960_8
8	139559215	139559216	TCERG1L	139559215_8
8	139559220	139559221	TCERG1L	139559220_8
8	139559262	139559263	TCERG1L	139559262_8
8	139593170	139593171	TCERG1L	139593170_8
8	139606407	139606408	EID3	139606407_8
8	13979525	13979526	ZNF503-AS2	13979525_8
8	140306888	140306889	CTD-2194D22.4	140306888_8
8	140361707	140361708	HAND2-AS1	140361707_8
7	144627344	144627345	ZNF503-AS2	144627344_7
3	1450347	1450348	HCN1	1450347_3
3	1450378	1450379	HCN1	1450378_3
7	146655747	146655748	SOX9-AS1	146655747_7
7	147377601	147377602	CTD-3032H12.1	147377601_7
5	15096945	15096946	CTD-2194D22.4	15096945_5
5	151345083	151345084	AJAP1	151345083_5
5	151412511	151412512	AJAP1	151412511_5
5	151448842	151448843	AJAP1	151448842_5
7	153326902	153326903	NPR2	153326902_7
7	153378460	153378461	VSTM2A	153378460_7
7	154034091	154034092	CTC-525D6.1	154034091_7
7	154561191	154561192	RP11-281O15.8	154561191_7
5	15517236	15517237	CDH26	15517236_5
5	15518365	15518366	C11orf85	15518365_5
5	155423513	155423514	AP000697.6	155423513_5
5	155423558	155423559	AP000697.6	155423558_5
5	15673156	15673157	C11orf85	15673156_5
7	157337068	157337069	GRIN2B	157337068_7
5	158134594	158134595	ATP6V0D1	158134594_5
1	158295920	158295921	SYT10	158295920_1
1	158366842	158366843	HAND2-AS1	158366842_1
5	161827424	161827425	ZNF503-AS2	161827424_5
5	161827433	161827434	ZNF503-AS2	161827433_5
6	162678267	162678268	SOX1	162678267_6
5	163620831	163620832	PTF1A	163620831_5
5	163677917	163677918	PTF1A	163677917_5
4	164223409	164223410	FAM19A2	164223409_4
2	16448082	16448083	AJAP1	16448082_2
5	164778090	164778091	ZNF503-AS2	164778090_5
5	164778110	164778111	ZNF503-AS2	164778110_5
5	165013709	165013710	ZNF503-AS2	165013709_5
5	165559309	165559310	ZNF503-AS2	165559309_5
5	165702060	165702061	RP11-231P20.2	165702060_5
5	165702074	165702075	ZNF503-AS2	165702074_5
5	165702085	165702086	PROCA1	165702085_5
5	165702090	165702091	RP11-231P20.2	165702090_5
5	165853424	165853425	ZNF503-AS2	165853424_5
4	16800666	16800667	CACNA1B	16800666_4
4	16800718	16800719	NKX1-1	16800718_4
4	16912335	16912336	TCTEX1D1	16912335_4
19	1710148	1710149	RNU6-1105P	1710148_19
4	17284048	17284049	TCTEX1D1	17284048_4
4	17316180	17316181	NPR2	17316180_4
4	17316192	17316193	RP1-170O19.21	17316192_4
4	17316195	17316196	RP11-966I7.1	17316195_4
4	17316256	17316257	SOX1	17316256_4
4	174530337	174530338	SOX1	174530337_4
4	174895215	174895216	TBX4	174895215_4
4	177483509	177483510	CDH3	177483509_4
4	181620020	181620021	WT1-AS	181620020_4
10	18361848	18361849	CCDC181	18361848_10
4	18525115	18525116	CTC-525D6.1	18525115_4
2	199416503	199416504	DIO3OS	199416503_2
3	2008140	2008141	AC005336.4	2008140_3
8	20482232	20482233	EDN3	20482232_8
8	20482244	20482245	EDN3	20482244_8
8	20591065	20591066	AC012531.23	20591065_8
3	2085241	2085242	CHRD	2085241_3
21	21197976	21197977	CTD-3032H12.1	21197976_21
21	21197981	21197982	CTD-3032H12.1	21197981_21
16	2213686	2213687	TFAP2C	2213686_16
16	2213709	2213710	TFAP2C	2213709_16
19	22181249	22181250	KCNC4-AS1	22181249_19
3	22213139	22213140	EMX2OS	22213139_3
3	22458411	22458412	CRMP1	22458411_3
19	22657192	22657193	NPR2	22657192_19
19	22657204	22657205	NPR2	22657204_19
19	22657258	22657259	KCNC4-AS1	22657258_19
19	22872488	22872489	KCNC4-AS1	22872488_19
21	23261991	23261992	CALCP	23261991_21
10	2407585	2407586	DMGDH	2407585_10
5	2419503	2419504	NRADDP	2419503_5
1	242465171	242465172	KCNC4-AS1	242465171_1
15	25417786	25417787	CTD-2194D22.4	25417786_15
15	25449770	25449771	NPR2	25449770_15
15	25456904	25456905	CTD-2194D22.4	25456904_15
21	25486746	25486747	BNC1	25486746_21
21	25486751	25486752	BNC1	25486751_21
21	25512935	25512936	CTD-2666L21.1	25512935_21
21	25927450	25927451	CTD-2666L21.1	25927450_21
16	25990460	25990461	PHPT1	25990460_16
16	26147208	26147209	TCTEX1D1	26147208_16
15	27027134	27027135	ZNF781	27027134_15
1	2745752	2745753	RP11-281O15.8	2745752_1
3	2896251	2896252	FGD5P1	2896251_3
19	29931032	29931033	TCTEX1D1	29931032_19
3	3126354	3126355	RP11-19O2.2	3126354_3
7	31287856	31287857	YBX1P7	31287856_7
16	31833075	31833076	NPR2	31833075_16
21	32313643	32313644	TBX4	32313643_21
3	34153929	34153930	BNC1	34153929_3
3	34160193	34160194	AJAP1	34160193_3
3	34160307	34160308	BNC1	34160307_3
1	34520196	34520197	HAND2-AS1	34520196_1
1	34847286	34847287	HAND2-AS1	34847286_1
3	35400363	35400364	HOXC8	35400363_3
1	38998936	38998937	AC110298.1	38998936_1
11	41682100	41682101	RNU6-1105P	41682100_11
5	4176967	4176968	SYT10	4176967_5
1	4182632	4182633	NPR2	4182632_1
11	42072653	42072654	CDH3	42072653_11
11	42153216	42153217	CDH3	42153216_11
11	42371159	42371160	CDH3	42371159_11
5	4238326	4238327	SYT10	4238326_5
11	43068250	43068251	CDH3	43068250_11
11	43068255	43068256	CDH3	43068255_11
11	43068263	43068264	CDH3	43068263_11
4	43411228	43411229	AKNA	43411228_4
4	43967730	43967731	CTD-3032H12.1	43967730_4
4	44784154	44784155	KCNC4-AS1	44784154_4
4	44784239	44784240	RP11-1070A24.2	44784239_4
4	45430446	45430447	RP11-1070A24.2	45430446_4
22	47525867	47525868	TFAP2C	47525867_22
14	47832552	47832553	OSR1	47832552_14
14	47994743	47994744	RP11-79P5.3	47994743_14
14	48134702	48134703	ENKD1	48134702_14
14	48423586	48423587	LINC00605	48423586_14
22	48497687	48497688	NPR2	48497687_22
22	48622363	48622364	MDGA2	48622363_22
22	49194285	49194286	CCDC181	49194285_22
18	49341938	49341939	ATP6V0D1	49341938_18
18	5015991	5015992	RNU6-1105P	5015991_18
1	5084483	5084484	NRADDP	5084483_1
8	51074897	51074898	DRD4	51074897_8
14	52611953	52611954	NPR2	52611953_14
16	5288755	5288756	HAND2-AS1	5288755_16
20	53211735	53211736	SYT14	53211735_20
16	5450195	5450196	NPR2	5450195_16
7	56403617	56403618	CTD-2194D22.4	56403617_7
19	56509992	56509993	NPR2	56509992_19
7	57200724	57200725	RAX	57200724_7
7	57202648	57202649	OLIG2	57202648_7
7	57284756	57284757	MTMR7	57284756_7
7	57287945	57287946	MTMR7	57287945_7
19	57328826	57328827	CACNA1B	57328826_19
19	57328907	57328908	ZNF382	57328907_19
19	57335792	57335793	SOX17	57335792_19
7	57406962	57406963	NPR2	57406962_7
19	57450750	57450751	CPXM2	57450750_19
7	57832844	57832845	NPR2	57832844_7
7	57832846	57832847	NPR2	57832846_7
19	58559303	58559304	TCF15	58559303_19
18	58868619	58868620	NKX2-1	58868619_18
18	58868641	58868642	NKX2-1	58868641_18
16	59039330	59039331	FGF14	59039330_16
1	5905336	5905337	CACNA1B	5905336_1
3	5908266	5908267	AP000697.6	5908266_3
3	5908333	5908334	TLX1NB	5908333_3
16	59219742	59219743	HOXD3	59219742_16
11	59235840	59235841	CTD-2194D22.4	59235840_11
11	59678136	59678137	NKX1-1	59678136_11
16	59986425	59986426	ZNF382	59986425_16
16	59986432	59986433	ZNF382	59986432_16
20	61681947	61681948	NPR2	61681947_20
16	62778850	62778851	TBX4	62778850_16
18	63050993	63050994	RP11-386I14.2	63050993_18
7	63587018	63587019	CACNA1B	63587018_7
18	63673498	63673499	RP11-386I14.2	63673498_18
10	6547015	6547016	RP11-738B7.1	6547015_10
10	66336437	66336438	ATP5G2	66336437_10
7	66921134	66921135	CTD-2089N3.1	66921134_7
3	68131386	68131387	AJAP1	68131386_3
11	6813841	6813842	DIO3OS	6813841_11
3	68352845	68352846	HECW1	68352845_3
8	68373791	68373792	CTA-85E5.10	68373791_8
7	68982586	68982587	YBX1P7	68982586_7
19	6909068	6909069	RP4-647J21.1	6909068_19
8	6985733	6985734	NKX1-1	6985733_8
16	7015486	7015487	NPR2	7015486_16
10	7091050	7091051	RP11-849I19.1	7091050_10
3	7225237	7225238	AP000697.6	7225237_3
12	72492859	72492860	DRD4	72492859_12
10	7399819	7399820	C11orf85	7399819_10
3	75002179	75002180	TCTEX1D1	75002179_3
3	75034539	75034540	FAM19A2	75034539_3
17	75284347	75284348	KRT121P	75284347_17
17	75284364	75284365	KRT121P	75284364_17
1	76662275	76662276	CDH3	76662275_1
10	7678843	7678844	EMX2OS	7678843_10
16	77148601	77148602	NKX1-1	77148601_16
5	7722987	7722988	TBX4	7722987_5
2	82643600	82643601	KCNC4-AS1	82643600_2
14	82868731	82868732	KCTD1	82868731_14
5	8294173	8294174	RP11-439E19.3	8294173_5
10	83925938	83925939	CALN1	83925938_10
15	84439635	84439636	RP11-227D2.3	84439635_15
6	84485502	84485503	RP11-281O15.8	84485502_6
10	8570676	8570677	RP11-738B7.1	8570676_10
3	86331368	86331369	KCNC4-AS1	86331368_3
14	86610332	86610333	ZNF814	86610332_14
15	87476957	87476958	OLIG2	87476957_15
15	87477065	87477066	OLIG2	87477065_15
15	88096388	88096389	NKX1-1	88096388_15
8	88114942	88114943	RP11-386I14.2	88114942_8
8	88119322	88119323	RP11-386I14.2	88119322_8
8	88141221	88141222	RP11-386I14.2	88141221_8
15	88462682	88462683	TCTEX1D1	88462682_15
3	901638	901639	RP11-281O15.8	901638_3
10	9039954	9039955	RP11-738B7.1	9039954_10
10	9039985	9039986	RP11-738B7.1	9039985_10
10	9039993	9039994	RP11-738B7.1	9039993_10
11	91077984	91077985	ATP5G2	91077984_11
16	9372727	9372728	HAND2-AS1	9372727_16
16	9530277	9530278	CTC-525D6.1	9530277_16
4	9568507	9568508	TLX3	9568507_4
4	9585264	9585265	AC110298.1	9585264_4
16	9636912	9636913	HAND2-AS1	9636912_16
8	96597498	96597499	DIO3OS	96597498_8
4	98122663	98122664	RP11-386I14.2	98122663_4

## Sheet: Supplementary Table 5
Supplementary Table 5. List of MethSig cancer genes identified in TRACERx LUAD samples.
Hugo	Rank	Tumour_regions	Pvalue	Padjust
CXCL6	1	39	7.8866e-15	3.02451e-11
PITX2	2	39	1.88883e-12	3.62183e-10
HORMAD2	3	39	1.82782e-08	2.33657e-05
C14orf39	4	39	3.44798e-09	3.30575e-05
HOXA1	5	39	7.14694e-09	5.4817e-06
LXN	6	39	8.02142e-08	0.000512702
TFAP2D	7	39	2.63263e-06	0.0014423
ZNF662	8	39	6.64929e-07	0.0031875
BTG4	9	39	1.6197e-06	0.00690173
GRIK2	10	39	4.25899e-05	0.00163332
DSC3	11	39	5.43953e-05	0.189642
HOXA11	12	39	0.0108263	3.45992
CXCL5	13	39	0.00173958	0.513175
EVX1	14	39	0.0766508	204.34
POU6F2	15	39	0.0799245	204.34
SIX6	16	39	0.485263	1163.12
ECT2L	17	39	3.21814	725.974
GATA2	18	39	53.0359	1129.96
RNLS	19	39	1040.36	20998.8
LTB4R	20	39	1179.15	22610.3
LTF	21	39	2351.69	429463
ABHD12B	22	39	6374.33	1.11116e+07
HOXA2	23	39	271401	4.52531e+06
RASSF1	24	39	74437.4	1.18945e+08
LAMA2	25	39	1.45052e+06	2.2251e+08
SPAG6	26	39	723216	1.03492e+08
ACTC1	27	39	72862.7	1.03492e+08
ZNF280B	28	39	1.11402e+06	1.52581e+09
LTB4R2	29	39	1.60776e+06	2.05588e+09
CIDEB	30	39	160825	2.05588e+09
COL6A5	31	39	3.83241e+06	4.74106e+08
HOXA9	32	39	8.27294e+06	9.9146e+08
POU2AF1	33	39	8.69439e+06	1.01039e+10
GCM2	34	39	9.41725e+06	1.06221e+10
QRFPR	35	39	1.81449e+08	1.98816e+10
DNHD1	36	39	2.42719e+08	2.58563e+09
NPY	37	39	5.11049e+07	5.29695e+09
MCHR2	38	39	5.82456e+08	5.87821e+09
KAAG1	39	39	1.3403e+08	1.31796e+10
BANK1	40	39	2.18831e+09	2.09804e+11
GCLC	41	39	2.34406e+09	2.19255e+11
HOXA10	42	39	2.9626e+08	2.70514e+11
HOXA7	43	39	3.26503e+08	2.91195e+10
HOXA4	44	39	3.86567e+09	3.36928e+10
TAGLN3	45	39	3.96703e+09	3.38079e+10
MAB21L2	46	39	4.16647e+07	3.47357e+10
GAL3ST3	47	39	5.95474e+08	4.85881e+10
ST8SIA6	48	39	6.79554e+08	5.42936e+11
C9orf50	49	39	6.97717e+08	5.46071e+10
OTX2	50	39	1.07156e+10	8.21885e+10
HOXA5	51	39	1.31756e+09	9.90756e+09
PCDH8	52	39	1.39658e+10	1.02641e+12
TBX18	53	39	1.41851e+07	1.02641e+12
FLT3	54	39	1.47966e+10	1.05083e+11
IQSEC1	55	39	1.638e+10	1.14213e+12
GPNMB	56	39	2.04199e+09	1.38881e+11
FAM162B	57	39	2.0642e+10	1.38881e+11
SEC31B	58	39	2.35013e+10	1.55392e+12
PGBD1	59	39	4.31313e+09	2.80353e+11
ZPBP	60	39	4.8628e+10	3.10814e+11
TACR3	61	39	5.4062e+09	3.34678e+11
PEX5L	62	39	5.41071e+09	3.34678e+11
PCDH10	63	39	6.3315e+09	3.85417e+12
NPFFR2	64	39	7.8956e+09	4.73119e+11
SST	65	39	1.06545e+11	6.28616e+11
TWIST1	66	39	1.09854e+11	6.38318e+11
CYYR1	67	39	1.48064e+10	8.47498e+11
TBX20	68	39	1.58669e+10	8.94849e+11
DLEC1	69	39	1.92915e+11	0.0010722143180720393
CYP26C1	70	39	2.50762e+10	0.0013738168565159967
AQP1	71	39	2.6213e+11	0.0014158694259537071
EIF5A2	72	39	3.51568e+11	0.0018725866224532505
CA9	73	39	3.91508e+11	0.0020567597976300987
GRIA2	74	39	5.84843e+10	0.003030909875302657
NID2	75	39	7.21988e+10	0.0036917665616613316
ITGA8	76	39	1.16775e+12	0.005892536153927631
AGTR1	77	39	1.24671e+11	0.00620924674056563
TDP1	78	39	1.42898e+11	0.007025798869378305
DZIP1	79	39	1.59186e+12	0.007727578641496496
SLC16A8	80	39	1.65556e+12	0.007936317974439439
HOXA6	81	39	1.68854e+11	0.007994504531500852
UNC45A	82	39	1.87917e+11	0.008788563249449665
VSX2	83	39	2.07157e+12	0.009571650047053256
CLEC14A	84	39	2.17845e+12	0.009945648586703465
KATNAL2	85	39	2.52009e+12	0.011370048430293803
PPP1R3C	86	39	2.90159e+12	0.012939076867899519
SYT9	87	39	3.13047e+11	0.013799244022587746
EYA4	88	39	3.26229e+11	0.014216904875914727
AMT	89	39	3.58012e+11	0.015405536786986952
CLIC6	90	39	3.64355e+12	0.015405536786986952
TRIM59	91	39	3.65555e+12	0.015405536786986952
IL17RC	92	39	3.7482e+11	0.015624275404809257
ZNF518B	93	39	3.85966e+11	0.01591591885681171
GAS2	94	39	4.89284e+11	0.019961741866793396
TF	95	39	5.33414e+11	0.021533078927688448
TRH	96	39	6.73662e+11	0.026911394061541125
SLC7A14	97	39	6.86938e+11	0.027128295445766313
ST8SIA5	98	39	6.93239e+11	0.027128295445766313
GHSR	99	39	7.28341e+11	0.028111388900294777
HAND2	100	39	7.33022e+11	0.028111388900294777
ZIC1	101	39	8.04445e+10	0.030545010651188354
ZNF215	102	39	9.39028e+11	0.035305626518971685
PAX9	103	39	9.69295e+11	0.036089771789389276
KCNK13	104	39	0.0011589577272934635	0.04273656619394647
EBF3	105	39	0.0013303413049645702	0.04844554403247199
IFITM1	106	39	0.0013390424165429025	0.04844554403247199
ZFP37	107	39	0.001379641288170183	0.049447891029277116
GATM	108	39	0.0014946391647439722	0.05276354231556557
SFRP2	109	39	0.0014996678259182913	0.05276354231556557
BVES	110	39	0.0022588022582092837	0.07875006054756913
CNNM1	111	39	0.0027707117397688203	0.09572684254066148
SP8	112	39	0.0028111120351460937	0.09625548798915419
GABRA2	113	39	0.0029416335010819293	0.0990757600425613
ZNF385D	114	39	0.0029633360438413203	0.0990757600425613
ADCY4	115	39	0.002970981070376675	0.0990757600425613
GRM1	116	39	0.003002645921916818	0.0992685095737155
DNAH8	117	39	0.0032306522438046046	0.10573395727404662
ZNF214	118	39	0.0032784607661109164	0.10573395727404662
NLRP14	119	39	0.003280923315674458	0.10573395727404662
FGF2	120	39	0.003451539045211693	0.11030543531989034
ZIC4	121	39	0.0035313364494865074	0.11192293622959303
PROM1	122	39	0.0038101184457282264	0.11976888720793237
AKR1E2	123	39	0.0038460851836645445	0.11991655836872787
KCNK10	124	39	0.0039250828957445435	0.12139268471919616
FOXL2	125	39	0.004831604011371029	0.14823361106886315
MEOX2	126	39	0.005170692588051437	0.1573778259934703
FLRT2	127	39	0.005411118408227491	0.1633987330358459
RASL11B	128	39	0.005514042466298479	0.16441363983707052
HOXA13	129	39	0.005530471848495984	0.16441363983707052
PDE1C	130	39	0.005729560925066527	0.16902204728946255
INA	131	39	0.005885657779170747	0.17159221834286434
CDX2	132	39	0.005906172834747873	0.17159221834286434
ZFP42	133	39	0.005975612516869824	0.17186033542997992
KCNK17	134	39	0.006005028669522115	0.17186033542997992
SLC26A8	135	39	0.006096417493124367	0.17318341545282923
RAX	136	39	0.006154428537979873	0.17354583414082952
APEX1	137	39	0.00650725414390533	0.18215561782391929
OSGEP	138	39	0.006648022991345756	0.18474759544790562
RIPPLY2	139	39	0.006895217074169685	0.18908429165454865
CARD11	140	39	0.006902686005641933	0.18908429165454865
GPR62	141	39	0.0070377229620073615	0.19141608198083854
NPR2	142	39	0.007093175435591038	0.1915656887006453
SYCP2L	143	39	0.00728463776709751	0.19536074011761503
MFNG	144	39	0.007648416981372014	0.20369221613584496
SLC10A4	145	39	0.008070176960167704	0.2134422664982286
C11orf88	146	39	0.008345338959036884	0.21920804731442772
SLITRK3	147	39	0.008481131558630233	0.22125945256698604
SLC46A2	148	39	0.009098464837975103	0.23442322777422897
VWC2	149	39	0.009107968953940056	0.23442322777422897
ULBP1	150	39	0.00958569569446652	0.24507428658852737
STAB1	151	39	0.009806655785124005	0.24906307904603017
TIAM1	152	39	0.010011790028560588	0.2526000971021701
MGA	153	39	0.010420612201767057	0.2611963908089978
TRPC6	154	39	0.010772865680333884	0.2682723369096133
ENPEP	155	39	0.011264056807239756	0.27869456681138366
PRDM13	156	39	0.01169737331576192	0.2875604273458139
SNX32	157	39	0.011961631513120612	0.29218380161030283
CLDN11	158	39	0.012693895903955699	0.3081081695675323
PTCHD3	159	39	0.012879517260429968	0.3097327283488191
FOXI2	160	39	0.012922356332675635	0.3097327283488191
ZAR1	161	39	0.01330705379567261	0.31697236836276066
LHFPL4	162	39	0.013706222684137383	0.3225900523579034
ASRGL1	163	39	0.013711128692135137	0.3225900523579034
PDZRN3	164	39	0.01469015932394051	0.3435168354104381
DCHS1	165	39	0.015522967965544348	0.3607914069567429
CD200	166	39	0.01583775104118425	0.3658902123068771
UACA	167	39	0.017669820083543918	0.4057710180861732
ACAN	168	39	0.01799114544466228	0.4106907308349991
OSM	169	39	0.018999524055808025	0.4311430458817975
BTN1A1	170	39	0.022071218021793834	0.49790071243281975
HEPN1	171	39	0.022540278996626834	0.5055085962109
IGF2BP3	172	39	0.02305126112640602	0.5139627117428319
PKDREJ	173	39	0.023760876732113443	0.526722325246561
BCL2L10	174	39	0.025317575809589866	0.5580051909757306
GABRG3	175	39	0.025688658761867843	0.5598346439738422
FNDC1	176	39	0.025709927047674774	0.5598346439738422
LRRN4CL	177	39	0.025838522029561946	0.5598346439738422
CEBPE	178	39	0.026865444729786712	0.578814497408607
MDGA2	179	39	0.0272937196642179	0.584756507889808
ANPEP	180	39	0.02891014786277729	0.6159467614097274
RPS29	181	39	0.030854281001055115	0.6537271969056125
FAM181B	182	39	0.031024341548062967	0.6537271969056125
SLC8A3	183	39	0.03688099263941668	0.772888561596519
CRMP1	184	39	0.03817449635600755	0.7956477908983095
ELOVL4	185	39	0.03909111532175196	0.810348255453615
VAX1	186	39	0.03983622912539192	0.8197835196668157
PRSS3	187	39	0.03997379874255399	0.8197835196668157
GNB4	188	39	0.040668407109293904	0.8295922407667135
C10orf67	189	39	0.04138205666051603	0.8396835306512115
KLHDC8B	190	39	0.043172674506560045	0.8671470108503588
DLK1	191	39	0.04339609767174562	0.8671470108503588
SHOX2	192	39	0.04341387903083935	0.8671470108503588
MOCS1	193	39	0.04500025470666452	0.891484064967367
AMPH	194	39	0.045097238227814654	0.891484064967367
CASR	195	39	0.046140167290161654	0.9060595211470213
PDX1	196	39	0.046307083740499654	0.9060595211470213
CCKBR	197	39	0.047417795284051406	0.920859532559856
SRPRB	198	39	0.047568843384077235	0.920859532559856
VSTM2A	199	39	0.04778384536620896	0.920859532559856
TPM1	200	39	0.04906394481822907	0.9372772478197258
HECW1	201	39	0.04912457022471053	0.9372772478197258
RADIL	202	39	0.0497870060116635	0.9452137032412352
NKX3.2	203	39	0.05047472080586946	0.9535495285246769
CACNA1B	204	39	0.05297474538191553	0.9958732771551279
PDGFRA	205	39	0.05387311301556111	1
FAM50B	206	39	0.05887978518953241	1
GREM1	207	39	0.059448231740255764	1
LMCD1	208	39	0.0598782091398745	1
SYN3	209	39	0.06072325134241153	1
CLDN5	210	39	0.061510380403341045	1
PCDH20	211	39	0.0652880468775302	1
BDNF	212	39	0.0662410035538811	1
HERC5	213	39	0.06645156321102981	1
ELOVL3	214	39	0.06746589278299575	1
GALNTL6	215	39	0.0676365258184098	1
ZNF501	216	39	0.06806764715264238	1
HMX3	217	39	0.06846585185813121	1
C1QTNF4	218	39	0.068964069555359	1
ELMO1	219	39	0.07006966217950321	1
ECHDC3	220	39	0.07189367988312084	1
SULT4A1	221	39	0.07194955454999334	1
ZNF141	222	39	0.072557623076463	1
CCK	223	39	0.077048102952687	1
PTGER2	224	39	0.08037112365373245	1
ZNF502	225	39	0.08065731561110896	1
POU4F2	226	39	0.08123456064016264	1
AGAP11	227	39	0.08270708723771855	1
GRP	228	39	0.08406083669113436	1
FSTL1	229	39	0.08425281297155894	1
DNAJC15	230	39	0.08562101554043619	1
NRIP3	231	39	0.08570456912073565	1
PITX3	232	39	0.08665794044236036	1
CPXM2	233	39	0.09153833385533099	1
CUEDC2	234	39	0.09232334535942587	1
ATOH1	235	39	0.0931395722007933	1
EGLN3	236	39	0.09337696637248531	1
FAM3B	237	39	0.09396357448169836	1
EFS	238	39	0.09479719789677735	1
SEC13	239	39	0.09588593027300804	1
SPOCK2	240	39	0.10002783449191148	1
TPM2	241	39	0.10027097034685034	1
SYNM	242	39	0.10044276239084865	1
JAM2	243	39	0.10085044736078438	1
SLC38A3	244	39	0.10208339297352793	1
GRIK1	245	39	0.10774759099826797	1
FES	246	39	0.10984392339054344	1
IFI27L2	247	39	0.11272290763624353	1
NEK10	248	39	0.11541816817126739	1
C3orf62	249	39	0.1169390430454967	1
SYNPR	250	39	0.11730320092504891	1
FGF5	251	39	0.11741566149251165	1
PRKCQ	252	39	0.11900316725469684	1
EMILIN2	253	39	0.12244035085516224	1
HSPA2	254	39	0.12320328326008335	1
NPY2R	255	39	0.12395701226168748	1
SPSB4	256	39	0.1276476044411964	1
ADCY5	257	39	0.12766485624199525	1
CALCA	258	39	0.1280512933260804	1
LAYN	259	39	0.12861166005495875	1
PLIN2	260	39	0.1291921648321198	1
ADARB2	261	39	0.12984755391188132	1
SSH3	262	39	0.13032638897053447	1
CYP11A1	263	39	0.13322444801408784	1
HTR1B	264	39	0.13410810914126195	1
S1PR3	265	39	0.13749124559574924	1
C9orf47	266	39	0.13784878351065893	1
GLRB	267	39	0.138155997995996	1
TLL1	268	39	0.14299697698031436	1
ETV7	269	39	0.1442599840233279	1
KCTD8	270	39	0.1461337296975896	1
GSX1	271	39	0.14768047755507427	1
FOXE1	272	39	0.14853071284069777	1
PLCD1	273	39	0.15273184372191964	1
FRMD3	274	39	0.15387995795436504	1
PAQR8	275	39	0.15433660740635302	1
FXYD6	276	39	0.15802277274190515	1
LTK	277	39	0.15969534854259373	1
FOXB2	278	39	0.1600430721959296	1
ENTPD3	279	39	0.16025878812587707	1
ALPK3	280	39	0.16096048154042114	1
STXBP6	281	39	0.16202926710996546	1
ALDH1B1	282	39	0.16599092980435073	1
E2F8	283	39	0.16623050725882474	1
CDH2	284	39	0.1682871776042014	1
OXTR	285	39	0.16836868529294421	1
WDR72	286	39	0.17051561026705397	1
CLVS2	287	39	0.17061552531187663	1
SLC6A11	288	39	0.17090879019797	1
TDRD9	289	39	0.17171993270204633	1
MPPED2	290	39	0.17441324074625694	1
RAMP3	291	39	0.17588953730624696	1
FRMPD1	292	39	0.17636795761645982	1
PRSS35	293	39	0.17859186108661987	1
LRRC2	294	39	0.17869014694743168	1
QRFP	295	39	0.18015139275131284	1
DNAJB5	296	39	0.18087430613902672	1
ADCYAP1	297	39	0.18283898074421834	1
CACNG2	298	39	0.18431830949857375	1
ANO1	299	39	0.18512919333032993	1
GAS1	300	39	0.18521220474681646	1
TCL1A	301	39	0.18566395115983525	1
ELOVL2	302	39	0.18827850715003172	1
ADAMTS5	303	39	0.19049020802988328	1
GSX2	304	39	0.1921315175791489	1
UCHL1	305	39	0.19323847841958544	1
MAP6	306	39	0.19385122222816145	1
CAT	307	39	0.1951380710868476	1
SLC22A18AS	308	39	0.1969382786309517	1
MMP14	309	39	0.1980718003090298	1
ST6GALNAC4	310	39	0.19838362273143678	1
TTC29	311	39	0.19890567325622252	1
MDFI	312	39	0.19986538859915703	1
TMEM215	313	39	0.20095453141404368	1
PRDM5	314	39	0.2017523811178606	1
GPR135	315	39	0.20179124920217373	1
BEND4	316	39	0.20484322905390726	1
KIRREL3	317	39	0.20668093947460464	1
CELSR3	318	39	0.2074750858988675	1
PAQR9	319	39	0.20871097540687428	1
NKX6.1	320	39	0.20897388912673265	1
RIPK3	321	39	0.20906756072749816	1
RPL9	322	39	0.20968869833837833	1
UNC5C	323	39	0.21218559455407945	1
PLAC9	324	39	0.21307628922251695	1
ADD3	325	39	0.2135268312333697	1
BARX2	326	39	0.21414209107036114	1
RNF175	327	39	0.21482385635024784	1
GSC	328	39	0.21542005927629201	1
CD38	329	39	0.21869335514945876	1
ATP9B	330	39	0.22083960947896972	1
CCBE1	331	39	0.22135939589148967	1
INSM2	332	39	0.22175187277034725	1
SPON1	333	39	0.22237488858082627	1
MIPOL1	334	39	0.2226301175076091	1
ONECUT1	335	39	0.22600196866936512	1
ALDH1L1	336	39	0.22910873650467217	1
NPY5R	337	39	0.2302307034268453	1
RAET1G	338	39	0.23072262653695766	1
TET1	339	39	0.2328323769246698	1
TMEM223	340	39	0.23368812135322456	1
DEPDC7	341	39	0.2354633115860532	1
CCDC68	342	39	0.23599719009775227	1
ERG	343	39	0.23780319288068852	1
DNAH1	344	39	0.23897668383121456	1
FEZ1	345	39	0.24227400545090672	1
BNIP3	346	39	0.24275559017710202	1
GPR12	347	39	0.24384528861421292	1
RNF182	348	39	0.2447082808241902	1
CCDC13	349	39	0.2461074148841979	1
LIF	350	39	0.24628970828660413	1
GPR78	351	39	0.24638885923107007	1
EIF3L	352	39	0.24704168573620758	1
CHRDL2	353	39	0.24729971460367364	1
FAM13C	354	39	0.2493998400671901	1
NPFFR1	355	39	0.24980227819432888	1
FOXN3	356	39	0.25038151241577433	1
LIMK2	357	39	0.2557169759025635	1
CLIC3	358	39	0.25675339471404307	1
SERPINB9	359	39	0.25717055128689137	1
FUT4	360	39	0.2573609117104406	1
GPR146	361	39	0.25865528486139944	1
CCDC50	362	39	0.2590006757117337	1
EAF1	363	39	0.2595052846242616	1
METTL6	364	39	0.25971951151466505	1
WDR17	365	39	0.25985536809082577	1
TMEM200C	366	39	0.26000241412324554	1
EOMES	367	39	0.26117323221191086	1
TRABD	368	39	0.26140576966323986	1
RTN1	369	39	0.2620160856209218	1
HHEX	370	39	0.2641884467955706	1
LIAS	371	39	0.26575378289951357	1
ADAMTSL3	372	39	0.2670284783619819	1
DHRS4L2	373	39	0.2672026939304616	1
PPP2R5B	374	39	0.2678243142047685	1
NRBF2	375	39	0.2714785421099535	1
SRP72	376	39	0.2737467069382476	1
EHHADH	377	39	0.27518568233356294	1
CACNA1D	378	39	0.27583058590307186	1
RRP12	379	39	0.27616657040018516	1
HPSE	380	39	0.27642484637069703	1
MUC4	381	39	0.2771767454650646	1
PLSCR4	382	39	0.28145907304172924	1
GSTA4	383	39	0.2830088017580279	1
TRPM6	384	39	0.28357379878025457	1
LDLRAD3	385	39	0.28380208604292073	1
TCIRG1	386	39	0.2872051223983364	1
PNMA1	387	39	0.287712465400558	1
TPD52L1	388	39	0.2891619471739555	1
NKX2.8	389	39	0.2893286696162227	1
SEMA6D	390	39	0.2915469716493662	1
APBB1IP	391	39	0.2940648960876761	1
SLC35D2	392	39	0.2975082709329069	1
HYAL2	393	39	0.2975538512782047	1
SPTB	394	39	0.29836622040483013	1
DPM2	395	39	0.2989880743412396	1
TBC1D23	396	39	0.2992452667247963	1
NOVA1	397	39	0.3002940662944445	1
NXPH1	398	39	0.30153716544656134	1
NTRK3	399	39	0.304582184269121	1
LBX1	400	39	0.30681881511042075	1
C4orf19	401	39	0.3068494077503323	1
PHPT1	402	39	0.3120858479224193	1
SLC43A1	403	39	0.3122437884590211	1
MICAL2	404	39	0.3150744354203671	1
GSTP1	405	39	0.31631777152087037	1
FAM114A1	406	39	0.3175700006832816	1
CNR1	407	39	0.31796642694803756	1
RAB31	408	39	0.3180928028751965	1
ROBO2	409	39	0.31972054145199524	1
EVC2	410	39	0.3202291008735697	1
GMPR	411	39	0.3218856277896144	1
LAMA1	412	39	0.3223297490435032	1
PNPLA3	413	39	0.3224960052471514	1
CAMKV	414	39	0.32934171609791385	1
PRPF18	415	39	0.32970822483059414	1
GADL1	416	39	0.33008437772125554	1
ATG5	417	39	0.330739285667121	1
ZNF35	418	39	0.3318502300239672	1
FREM2	419	39	0.33200487153651825	1
DACT1	420	39	0.33310376419802706	1
DDIT4L	421	39	0.33482226657843395	1
FGF19	422	39	0.33613948315158654	1
SLC35D3	423	39	0.3365721020557803	1
PTGS1	424	39	0.338018754431446	1
GABRB1	425	39	0.33845044258914997	1
TBC1D10C	426	39	0.3385938729016403	1
MRPS22	427	39	0.3397622207456003	1
SLC25A21	428	39	0.3419660688658162	1
SYNE1	429	39	0.34326605555705525	1
NUDT14	430	39	0.34422189276081533	1
MTA2	431	39	0.34424619757678154	1
GABRB3	432	39	0.3444849553020326	1
BRMS1L	433	39	0.3468955416208785	1
SVEP1	434	39	0.34928750800145164	1
KPNA5	435	39	0.3527348439390234	1
CXCL1	436	39	0.3535369350657522	1
NEUROG3	437	39	0.35420555206468474	1
FBLN2	438	39	0.35512615705684414	1
TMEM108	439	39	0.3554962132813723	1
MAP9	440	39	0.35829760611064554	1
ASPG	441	39	0.36240440687798164	1
NR1H3	442	39	0.36261246236060374	1
IREB2	443	39	0.36386841967822037	1
ARID3C	444	39	0.36442494439845485	1
PROS1	445	39	0.3650214446918174	1
TTC23	446	39	0.3650263396516989	1
SWAP70	447	39	0.36553115097136163	1
STOX2	448	39	0.3672188870241212	1
TMEM150C	449	39	0.36728445631663353	1
MKX	450	39	0.36777825033584755	1
AK1	451	39	0.3685508739302095	1
ZNF710	452	39	0.36859319613575137	1
AP2M1	453	39	0.3690021309778536	1
SERP2	454	39	0.36984916590757233	1
RBM24	455	39	0.3709651578662149	1
TRIL	456	39	0.3725585915347927	1
FBLN5	457	39	0.3737378947005521	1
MTFMT	458	39	0.37481959031300743	1
RYR3	459	39	0.3748473251960615	1
VSIG2	460	39	0.3748643568986973	1
GLRA3	461	39	0.374873168095436	1
CPNE5	462	39	0.3749200494261021	1
ITIH5	463	39	0.3751337899420331	1
ADAM8	464	39	0.376844307412405	1
PISD	465	39	0.3781810280404197	1
C11orf87	466	39	0.3788498589121462	1
BDKRB2	467	39	0.3799531091089157	1
PRRX2	468	39	0.3813010317690723	1
RASSF7	469	39	0.38284626002176547	1
SIDT2	470	39	0.38400988799883196	1
FAT4	471	39	0.3844193329831837	1
RCCD1	472	39	0.3848881052732287	1
UQCRC1	473	39	0.38572819314500983	1
SNX33	474	39	0.3858749421191762	1
ADPRH	475	39	0.3879252018263537	1
TNFAIP2	476	39	0.38820484848344883	1
ZFYVE27	477	39	0.38956338142640984	1
THY1	478	39	0.390378213393067	1
ACER2	479	39	0.3907708934503208	1
UBL7	480	39	0.3924769886613058	1
BARX1	481	39	0.3925026079724136	1
A4GALT	482	39	0.3943568870196725	1
PTPN5	483	39	0.3944437811567386	1
ZNF660	484	39	0.39499548457730843	1
MYO3A	485	39	0.3960048304959573	1
NPY1R	486	39	0.3962409758837518	1
PLCL2	487	39	0.3966214695385521	1
MITF	488	39	0.39731730936021126	1
TMEM33	489	39	0.39794154741796217	1
RECK	490	39	0.39877356347120657	1
PARVA	491	39	0.40144505972130334	1
RAB38	492	39	0.40229213198952757	1
PROK2	493	39	0.40425296896456564	1
NME6	494	39	0.4044320455912143	1
RPS6KA2	495	39	0.4045083335402814	1
ARSJ	496	39	0.40542711140596877	1
ME3	497	39	0.40721085454027195	1
HHIPL1	498	39	0.40740402264319187	1
TMEM154	499	39	0.407447685940605	1
ART3	500	39	0.4075595301621892	1
DAPK1	501	39	0.40838359159645415	1
THSD7A	502	39	0.4084779797963798	1
CTR9	503	39	0.40887036799098314	1
NIPSNAP1	504	39	0.4090475250282002	1
FANK1	505	39	0.4094905645842031	1
CHRNA7	506	39	0.40993458653138365	1
SLC35E4	507	39	0.4100065916304858	1
SIM2	508	39	0.4111235063521807	1
RHCG	509	39	0.41121568152477833	1
ALDH1A2	510	39	0.41208672828268766	1
DDX6	511	39	0.4123886017507279	1
INPP4B	512	39	0.41333294820334837	1
NYNRIN	513	39	0.4136381278179344	1
KCNIP4	514	39	0.41408373824520117	1
AEBP1	515	39	0.4143979179901828	1
ACOX3	516	39	0.4145993202489735	1
ILDR1	517	39	0.41501687538729953	1
SLC18A2	518	39	0.41506383097977695	1
TCTE1	519	39	0.4152273008968273	1
CYP26A1	520	39	0.41592000149842445	1
CCDC7	521	39	0.4171808496038784	1
COL4A1	522	39	0.4181835208063582	1
LIPG	523	39	0.41843709019023084	1
RRP7A	524	39	0.4188246620314437	1
GRM7	525	39	0.4190573953927415	1
ANO5	526	39	0.4198818325727597	1
RBM4	527	39	0.42035761468153204	1
NINJ1	528	39	0.4206222898025234	1
IFT122	529	39	0.42129967645088096	1
MRPS10	530	39	0.4228511527415492	1
DGKZ	531	39	0.42319280750858157	1
SCUBE3	532	39	0.42351962656115716	1
SYT12	533	39	0.42403185120876963	1
SOX21	534	39	0.42559003068081447	1
PFKFB3	535	39	0.42579079181910107	1
TMPRSS2	536	39	0.42604768259295656	1
CBLN2	537	39	0.4261505784220337	1
RNF7	538	39	0.42636411500735233	1
GRID2	539	39	0.4268932494361895	1
FRMD4B	540	39	0.42720935696290835	1
CCNA1	541	39	0.4279920837991404	1
TP53BP1	542	39	0.42852302109614554	1
ECHS1	543	39	0.4294271312341028	1
KCNJ5	544	39	0.42986811725326746	1
COL5A1	545	39	0.43032175324366767	1
EPHA5	546	39	0.4306968744776006	1
KIAA1217	547	39	0.43153035311820426	1
UAP1L1	548	39	0.4315819365831534	1
AQP11	549	39	0.43174208994446633	1
C3orf18	550	39	0.43187669172614973	1
SLIT1	551	39	0.4320113469622504	1
PICK1	552	39	0.4332733597754254	1
ACP2	553	39	0.43343498458149554	1
PARP6	554	39	0.43407615152905776	1
ARHGEF7	555	39	0.4342176403461658	1
STK33	556	39	0.43450093236177895	1
CBS	557	39	0.43495846203162136	1
DIO3	558	39	0.43572507519231046	1
BBS1	559	39	0.4357530170706631	1
FBXW2	560	39	0.4368319266669495	1
TBRG4	561	39	0.43936178072999826	1
NFE2L3	562	39	0.44102241849949864	1
RFC1	563	39	0.4444674983096347	1
CNTLN	564	39	0.44447378045487457	1
ONECUT2	565	39	0.44470425356622445	1
FOXP4	566	39	0.4447889119628239	1
PTGR1	567	39	0.44597236471388735	1
COL4A2	568	39	0.44640495429927757	1
PDE9A	569	39	0.4467519735399228	1
ITGBL1	570	39	0.44676078594930585	1
TMEM216	571	39	0.448685764829217	1
TMEM155	572	39	0.44887407647187844	1
MCAM	573	39	0.44899275659898	1
RBP1	574	39	0.44997582706811173	1
SIPA1	575	39	0.4502201715653854	1
PAQR5	576	39	0.45022369614842783	1
MBD4	577	39	0.4505264835725088	1
FAH	578	39	0.4508121476962178	1
IL17RA	579	39	0.4513689996093784	1
CDCP1	580	39	0.45141380776952483	1
LEF1	581	39	0.4518313410489605	1
LAMC3	582	39	0.45247528735277026	1
FJX1	583	39	0.4530859020023634	1
FAM149A	584	39	0.4534268519854173	1
ADRA2C	585	39	0.4543472270544881	1
COCH	586	39	0.4557307507484359	1
ZNF79	587	39	0.4568946239355364	1
LRAT	588	39	0.4569851686103962	1
KL	589	39	0.4599837005947386	1
VIM	590	39	0.46101476027798305	1
USP16	591	39	0.4622369668940159	1
MOXD1	592	39	0.46248950458016075	1
GLP1R	593	39	0.4630446218053257	1
P2RY6	594	39	0.4634477917621015	1
DSC2	595	39	0.46398670546323884	1
HPGD	596	39	0.46553192000368443	1
ESAM	597	39	0.4663278195381492	1
GPX1	598	39	0.46705348807987046	1
ARAP1	599	39	0.4677143397881206	1
KDR	600	39	0.46785077236103584	1
FRAT1	601	39	0.46843860126042175	1
POLD2	602	39	0.46850234200430135	1
MCF2L2	603	39	0.46923931411352604	1
RFX6	604	39	0.47121323169346885	1
PIK3R4	605	39	0.47163666286204925	1
DMRT3	606	39	0.47298788976252687	1
PTGES	607	39	0.473689627370624	1
AMN	608	39	0.47451235710793976	1
PPP4R4	609	39	0.47506444386970714	1
SERPINH1	610	39	0.47604626377250836	1
OLIG1	611	39	0.4760941101954091	1
P2RY1	612	39	0.47671681981439123	1
ALAS1	613	39	0.47699817261442334	1
MCM2	614	39	0.47711285913920287	1
DPCD	615	39	0.47713278802460485	1
C3orf14	616	39	0.4774510158673097	1
TTYH3	617	39	0.47772940487915666	1
POLL	618	39	0.4777473588465409	1
EGR2	619	39	0.47801953564510613	1
ECD	620	39	0.47825239878186204	1
SLC34A2	621	39	0.47842465117648675	1
CA12	622	39	0.478625104290535	1
CD164	623	39	0.4786937855239604	1
GPC5	624	39	0.47882970459136553	1
DSCAM	625	39	0.48034410990573845	1
SHISA5	626	39	0.48063214677523314	1
UCP2	627	39	0.4810985116226033	1
TRPM7	628	39	0.4812072114383973	1
MTPAP	629	39	0.48460671349982576	1
RPS6KL1	630	39	0.4880490353356586	1
CORIN	631	39	0.48809875721669166	1
ACADSB	632	39	0.4888317364262013	1
IKZF5	633	39	0.489236758357287	1
TIMM10	634	39	0.48929062441354354	1
DOCK8	635	39	0.48929397381182055	1
SLC3A2	636	39	0.4893951607782399	1
STK31	637	39	0.48958339380265053	1
NDUFAF1	638	39	0.4899150971864788	1
C3orf70	639	39	0.4902061616166876	1
SAAL1	640	39	0.49159319750945546	1
SFTA3	641	39	0.4926546919168003	1
DNAL1	642	39	0.49266183731767926	1
KCNK5	643	39	0.49315869962073877	1
SURF6	644	39	0.4933974489153342	1
RASEF	645	39	0.4944327571241254	1
CARD9	646	39	0.49477642195791943	1
RGS10	647	39	0.4948550678761411	1
VEGFC	648	39	0.49643301225379755	1
SIDT1	649	39	0.4971914016309461	1
KCNQ1	650	39	0.4977110698647182	1
SMTN	651	39	0.49803908140327197	1
TBC1D13	652	39	0.49829650847799545	1
RPL17	653	39	0.4983333928521498	1
UHRF2	654	39	0.49995593303945646	1
DDX58	655	39	0.5017585175287412	1
OGG1	656	39	0.5020070652658605	1
SLC16A9	657	39	0.5021298326544025	1
BACE1	658	39	0.5022520232997111	1
IGFBP1	659	39	0.5030186299581729	1
PDLIM3	660	39	0.5033875395574238	1
COL12A1	661	39	0.5034171419968054	1
SCUBE2	662	39	0.5036110407021578	1
KLHDC1	663	39	0.5040224161210877	1
PODXL2	664	39	0.504285458476958	1
DZIP1L	665	39	0.5052884257825612	1
DDIT4	666	39	0.5059192773990249	1
PDGFC	667	39	0.5064794243664088	1
CRIP1	668	39	0.5069670792154857	1
EPB41L2	669	39	0.5071723351271327	1
IBTK	670	39	0.5074421627845485	1
SCYL1	671	39	0.5080383370942804	1
CHST9	672	39	0.5091610459443653	1
SKA1	673	39	0.509473796899428	1
MESP2	674	39	0.5102529746387405	1
MSX1	675	39	0.5110494886953123	1
PLCXD2	676	39	0.5113828328514821	1
PPM1F	677	39	0.5115363796557022	1
RIN3	678	39	0.5123122135640371	1
NDRG2	679	39	0.5130237005428554	1
MEIS2	680	39	0.5130597481608271	1
LRRN1	681	39	0.5139667095177834	1
RPF2	682	39	0.51405924395111	1
RRAGA	683	39	0.5142666611625724	1
SLC15A1	684	39	0.5143334855172297	1
ITPR1	685	39	0.5144732540976488	1
ESYT3	686	39	0.515791067161035	1
SLC41A3	687	39	0.5159899489955782	1
GCAT	688	39	0.5176762867884387	1
ADRB1	689	39	0.5179808725662317	1
DIXDC1	690	39	0.5180464297800716	1
KBTBD8	691	39	0.5181340851036879	1
EDNRA	692	39	0.5182093838669803	1
LACTB	693	39	0.518473989521594	1
TBX1	694	39	0.5185728472612445	1
CCAR1	695	39	0.518589690244128	1
FGD3	696	39	0.5207879930870273	1
CPZ	697	39	0.5228644428947965	1
XPO5	698	39	0.5230617935731434	1
SLC31A1	699	39	0.5231444821613741	1
KCNH8	700	39	0.52356156300676715	1
POLH	701	39	0.5242109602216174	1
TMEM8B	702	39	0.5250928591422057	1
NLGN1	703	39	0.5251834373008143	1
PACSIN3	704	39	0.5256140956712322	1
CRIP2	705	39	0.5266869800951164	1
RCN1	706	39	0.5272358256411452	1
BNIP2	707	39	0.5273890410414757	1
IGDCC4	708	39	0.5274218473337052	1
MED12L	709	39	0.5279607757962933	1
LOXL4	710	39	0.5281092444470521	1
TTC12	711	39	0.5283752590742196	1
CARNS1	712	39	0.5293774358309457	1
TMEM151A	713	39	0.5299276516837936	1
GTF2F2	714	39	0.5307713483299544	1
DUOX2	715	39	0.5312054272934681	1
GJA3	716	39	0.5325574610319697	1
GLIPR2	717	39	0.5325908103241722	1
SCN5A	718	39	0.5327251529988786	1
BCL11B	719	39	0.5329201953065859	1
LRFN2	720	39	0.5335890775803354	1
SLC2A6	721	39	0.5373540861242341	1
CHST12	722	39	0.5388247201725906	1
GABRA5	723	39	0.539241572348976	1
TGFB3	724	39	0.5395887292627348	1
FTCD	725	39	0.5398460018087192	1
MAN2B2	726	39	0.540005534077725	1
MAPK4	727	39	0.5410883749555047	1
FLT1	728	39	0.5414676819850089	1
CDK5RAP2	729	39	0.5415354620047962	1
MBIP	730	39	0.5415566745626356	1
EVC	731	39	0.5431832033757253	1
NMU	732	39	0.5431908002528388	1
CHST2	733	39	0.5431940151673319	1
RWDD2B	734	39	0.5436337014878352	1
TRIM71	735	39	0.5440333650367996	1
SUSD3	736	39	0.5443719264827591	1
DUOXA2	737	39	0.5446048715892923	1
CIZ1	738	39	0.5446473772096653	1
RRP9	739	39	0.5451572632019144	1
PARP3	740	39	0.5452189615883196	1
CXXC1	741	39	0.5452987704607045	1
DNM1	742	39	0.5462507875867381	1
GLDN	743	39	0.5463183701310961	1
OSBPL5	744	39	0.5465852928306127	1
RAB32	745	39	0.546811675173438	1
CCDC39	746	39	0.5476723615653568	1
PRKG1	747	39	0.5480307428271967	1
CTSF	748	39	0.5485813614326446	1
DCLK1	749	39	0.5489735518991463	1
MEGF11	750	39	0.5490290526933936	1
C7orf57	751	39	0.5491921081175178	1
FKBP15	752	39	0.5492251706779041	1
NEK4	753	39	0.5499601664158373	1
CMTM6	754	39	0.5510702231975968	1
CYP1A1	755	39	0.5513535307339051	1
ITGA9	756	39	0.5516582225552826	1
ZNF239	757	39	0.5524477224482182	1
COL19A1	758	39	0.55272344359041925	1
CCDC3	759	39	0.5528001113253311	1
MDGA1	760	39	0.5528512960805724	1
HEBP2	761	39	0.5528579728364178	1
HAPLN3	762	39	0.5533024012286016	1
ZIC2	763	39	0.5533957564519989	1
CSK	764	39	0.554007160227618	1
HAUS3	765	39	0.5547129243147342	1
BMPER	766	39	0.5549408666845891	1
FITM1	767	39	0.5549744918596724	1
UMPS	768	39	0.5550095384523506	1
DDB1	769	39	0.5562617301875176	1
CBR1	770	39	0.5563300115935	1
PPM1M	771	39	0.5566350235263745	1
POLE2	772	39	0.5570422309089957	1
NOD1	773	39	0.5573885211919508	1
GPC6	774	39	0.5583132830768396	1
NPDC1	775	39	0.5584515700505411	1
BRSK2	776	39	0.5588266753431105	1
TIMP3	777	39	0.5590382870615659	1
REXO4	778	39	0.5593213191571732	1
CMTM8	779	39	0.5599151934754577	1
POU3F2	780	39	0.5599513981712283	1
FAM81A	781	39	0.5605486112931547	1
PCSK5	782	39	0.5613262884634392	1
LRRC34	783	39	0.5614772536446977	1
LTBP3	784	39	0.5621345709573456	1
GCOM1	785	39	0.5628986234497371	1
EXOSC3	786	39	0.5632799035193501	1
FBN1	787	39	0.5655720270258623	1
HTATIP2	788	39	0.5660205621223161	1
EEPD1	789	39	0.5662833777785339	1
MICALL1	790	39	0.5665618927256977	1
UBASH3B	791	39	0.5666150514800631	1
ASS1	792	39	0.5669470933679606	1
SLC24A4	793	39	0.5669473863822481	1
NUFIP1	794	39	0.5685565036855214	1
PIK3IP1	795	39	0.5690801777449243	1
RGS6	796	39	0.5694427714704848	1
UGGT2	797	39	0.5700650587155525	1
ABCG2	798	39	0.5703487107410008	1
CAPN5	799	39	0.571035041061779	1
GRHPR	800	39	0.5710635094190678	1
SFRP4	801	39	0.5715856454580055	1
RPUSD2	802	39	0.5742899346202546	1
SEZ6L	803	39	0.574318545747324	1
PLXNB2	804	39	0.5746200827262018	1
CCDC66	805	39	0.5753108498809427	1
RSPO3	806	39	0.5756175497835101	1
PKN3	807	39	0.5764322619215827	1
RASD2	808	39	0.5767925063778088	1
DRD2	809	39	0.5769926556780478	1
NBEAL2	810	39	0.5774665457543511	1
IGSF9B	811	39	0.5775872546961084	1
ABCG4	812	39	0.5781403765683705	1
FRY	813	39	0.5785283376585293	1
NDUFB8	814	39	0.5789848021804904	1
LOXL1	815	39	0.5795091843152858	1
INF2	816	39	0.5801906376252594	1
BSX	817	39	0.5803536533557566	1
ICOSLG	818	39	0.5806596253595961	1
KIF12	819	39	0.5808124336247213	1
ZNF532	820	39	0.5813984224052566	1
STARD5	821	39	0.5832300946654685	1
KCNMA1	822	39	0.5837435121999236	1
FLVCR2	823	39	0.5853041507555019	1
RIMS1	824	39	0.5860164914815631	1
WFS1	825	39	0.5861881741237438	1
IP6K1	826	39	0.5862602957194747	1
MON1A	827	39	0.5863299920025231	1
HEG1	828	39	0.5864904668931374	1
KHNYN	829	39	0.5865622344558072	1
ACAA2	830	39	0.5870655184460836	1
PPP1CA	831	39	0.5870853284784475	1
LRPAP1	832	39	0.5870890099711193	1
LGALS1	833	39	0.5877399809899668	1
ABT1	834	39	0.5878723028380255	1
ADAMTS3	835	39	0.5880045400521335	1
RORA	836	39	0.5884081716649721	1
WIPF3	837	39	0.588510148762775	1
MAD1L1	838	39	0.5885133843111172	1
PIP5K1B	839	39	0.589512661615452	1
HS3ST1	840	39	0.5896418963666518	1
PAPSS2	841	39	0.5905901895129091	1
GGA1	842	39	0.5911826407502649	1
GLB1L3	843	39	0.591245981698181	1
RFC3	844	39	0.5912872078343385	1
CHST1	845	39	0.5913516628728304	1
ZNF519	846	39	0.591457287815784	1
ITGA11	847	39	0.5916876715931609	1
CPE	848	39	0.5918593511454191	1
FAM43A	849	39	0.5921046096256828	1
ITPKA	850	39	0.5925378519260479	1
MRS2	851	39	0.5925759274331044	1
ALG8	852	39	0.5925797301108693	1
MTNR1A	853	39	0.592689801257163	1
NELL1	854	39	0.5930157874046201	1
DSCAML1	855	39	0.5931404772597514	1
FAM118A	856	39	0.5939216820611585	1
AKAP12	857	39	0.5941419722560926	1
PRR15	858	39	0.5941757753623049	1
ENOX1	859	39	0.5952248329600847	1
PSTPIP2	860	39	0.5952807451953468	1
MAML2	861	39	0.5953328980503547	1
MYLK	862	39	0.5963841375864143	1
NUP43	863	39	0.5964314628794756	1
CNTN4	864	39	0.5965081880535361	1
NALCN	865	39	0.5969871864786791	1
CYB5R2	866	39	0.5975729472094906	1
RORB	867	39	0.5980847412606536	1
TPCN2	868	39	0.5982149840207849	1
JAKMIP1	869	39	0.5982227257641104	1
USP2	870	39	0.5988215641376069	1
CLUL1	871	39	0.599837791588928	1
BAIAP2L2	872	39	0.6006402902824	1
RSF1	873	39	0.6013491798981309	1
COMMD8	874	39	0.6025473334585034	1
SCN3B	875	39	0.6029020714194913	1
SAMM50	876	39	0.6036084724769318	1
UBAP1	877	39	0.603920572432104	1
SLC1A2	878	39	0.6041198119683394	1
MAGEF1	879	39	0.6055736867462982	1
RAB12	880	39	0.6056089712619541	1
ACBD7	881	39	0.6059613188397563	1
IMPACT	882	39	0.6065997370074485	1
TMOD1	883	39	0.6069754517037322	1
PIP5KL1	884	39	0.607053430865528	1
SPATA18	885	39	0.6071862102488074	1
KDM2A	886	39	0.6075557126639506	1
BRMS1	887	39	0.6078739028914987	1
OAF	888	39	0.6079766801654671	1
ZFYVE1	889	39	0.6084050942267054	1
YIPF3	890	39	0.6084996995403289	1
RAB1B	891	39	0.6090604823161283	1
PCDH9	892	39	0.6092079566510797	1
AMOTL1	893	39	0.6092619257893481	1
RRP1B	894	39	0.6093556687309623	1
DISP2	895	39	0.6095228718991477	1
SUMO3	896	39	0.6097806124348562	1
CYP2U1	897	39	0.610196394594548	1
SUCLG2	898	39	0.6106277431823426	1
POLR1C	899	39	0.6117634387953423	1
FAM189A2	900	39	0.6120057061338766	1
NMD3	901	39	0.6123128614044863	1
ST13	902	39	0.6125221960915441	1
SERPINB1	903	39	0.6129304567966234	1
MFN1	904	39	0.6129700310486423	1
GJB6	905	39	0.6138774970277423	1
ST8SIA2	906	39	0.6138780532591127	1
UNC5B	907	39	0.6151808683666296	1
RANBP6	908	39	0.6153018205814633	1
WDR31	909	39	0.6154173023431749	1
ARRB1	910	39	0.6164062315846922	1
TMEM132A	911	39	0.6167157508099657	1
NTRK2	912	39	0.6168170798275061	1
DIRAS2	913	39	0.6190927619816464	1
PMPCA	914	39	0.6198796279693097	1
HDDC2	915	39	0.6200644173376046	1
TAX1BP1	916	39	0.6205027487944671	1
CABIN1	917	39	0.6207258582146159	1
DAAM2	918	39	0.6207570845683745	1
STXBP5L	919	39	0.6210046490732699	1
SESN3	920	39	0.6210771545631435	1
AASDH	921	39	0.621272753215505	1
NISCH	922	39	0.6213447422443441	1
SIGIRR	923	39	0.6214092939321612	1
MRPS18A	924	39	0.6218170520981001	1
ATP8B1	925	39	0.6218522718702082	1
HMGA1	926	39	0.6229181802934255	1
TSEN2	927	39	0.6229856883633832	1
TBC1D1	928	39	0.6230012680608937	1
CDHR1	929	39	0.6231016362326958	1
TMEM141	930	39	0.6236818284723415	1
SLC26A6	931	39	0.6239748005638974	1
VASH1	932	39	0.6240314958114894	1
ART5	933	39	0.6242056727983004	1
PSMA1	934	39	0.6254058868917765	1
RBP4	935	39	0.6261767556813254	1
PELI3	936	39	0.6264019507067953	1
FAM131A	937	39	0.6265792663819485	1
RAPGEF1	938	39	0.6266388218524853	1
PHF21B	939	39	0.6282483433733697	1
AP1G2	940	39	0.628514942233112	1
FBXL5	941	39	0.6285703321637962	1
UBR1	942	39	0.6288692518965577	1
SV2B	943	39	0.6293589176739964	1
IGFBPL1	944	39	0.6298738764782921	1
TUBB2B	945	39	0.6312404738194233	1
TRIM13	946	39	0.6314071678866544	1
ST3GAL4	947	39	0.631979525073664	1
POFUT2	948	39	0.6327572449201462	1
RASGEF1A	949	39	0.6328603345034232	1
PFKP	950	39	0.6331828245642186	1
FBXO8	951	39	0.633638925524175	1
CNNM2	952	39	0.6338134513782705	1
COX17	953	39	0.6340078750757077	1
HYAL3	954	39	0.6343247543198027	1
PCOLCE2	955	39	0.634660896185351	1
CHST3	956	39	0.6347155002982101	1
TEX10	957	39	0.6357885494893476	1
GDPD5	958	39	0.6362356907343415	1
ANKDD1A	959	39	0.6366290842176705	1
PKNOX2	960	39	0.6369521579115701	1
ZBBX	961	39	0.6374457077815796	1
BACH2	962	39	0.6375737081539914	1
FAM78A	963	39	0.6378369622968539	1
EPHB1	964	39	0.6379231710276247	1
PCDH7	965	39	0.637945075905402	1
LRRC3B	966	39	0.6382265425871276	1
RFTN1	967	39	0.638485393169741	1
STOML2	968	39	0.6389115623279238	1
CALCB	969	39	0.6390391733709466	1
GALNT12	970	39	0.6391670204514223	1
SUPT16H	971	39	0.6392485485633567	1
SENP2	972	39	0.6392721552405866	1
COL6A1	973	39	0.639393670309115	1
BSCL2	974	39	0.6399344520546839	1
ACAD11	975	39	0.640420292608193	1
PRIMA1	976	39	0.6406861499504191	1
FBXL2	977	39	0.6409414422341048	1
TOMM22	978	39	0.6410430415936967	1
PPIB	979	39	0.6416006947096553	1
C14orf93	980	39	0.6421582102635723	1
ADM	981	39	0.6423106034631172	1
FKTN	982	39	0.6431296277853249	1
RBM7	983	39	0.6437524432527325	1
C11orf71	984	39	0.6440062714589896	1
IGF2BP2	985	39	0.6440908547783679	1
TMEM45B	986	39	0.6447296797434194	1
HIF1AN	987	39	0.6450333376557114	1
GAS2L1	988	39	0.6451271714899116	1
POLI	989	39	0.6454553757540566	1
NXF1	990	39	0.6457313666050275	1
ZNF197	991	39	0.6458652588401546	1
WNT7A	992	39	0.6458717672053989	1
DNLZ	993	39	0.6461014234654086	1
MAP2K5	994	39	0.6463738602924238	1
PCMT1	995	39	0.6465865399043376	1
ULBP2	996	39	0.6467678157477765	1
TOPBP1	997	39	0.6475133139961323	1
FYN	998	39	0.6477542265499576	1
SMOC2	999	39	0.6478181283345325	1
MRPS25	1000	39	0.6484937093600158	1
PFKL	1001	39	0.649022992892679	1
ZNF620	1002	39	0.6491211615057257	1
LTV1	1003	39	0.6497897150392907	1
KIT	1004	39	0.6501435530869563	1
GRB10	1005	39	0.65026543035159	1
LARS2	1006	39	0.6507589810803005	1
CD151	1007	39	0.6514260565834787	1
MAPKAP1	1008	39	0.6514985702684203	1
FNBP1	1009	39	0.6515093797635331	1
FERD3L	1010	39	0.6520537018903332	1
YDJC	1011	39	0.6521162958805737	1
MEN1	1012	39	0.6524337278378047	1
MAGI1	1013	39	0.6527746596304658	1
N4BP2L2	1014	39	0.6529536271177896	1
CCDC157	1015	39	0.653293625587875	1
SRP14	1016	39	0.6541212782940878	1
SPINT1	1017	39	0.6550606355822646	1
BEGAIN	1018	39	0.6553521055709717	1
CLSTN2	1019	39	0.6567182608218387	1
RPL12	1020	39	0.656998781159785	1
SLC31A2	1021	39	0.6571948002873504	1
DOK7	1022	39	0.6572213940780115	1
GNPDA2	1023	39	0.6575974080170903	1
USP3	1024	39	0.6576632562392224	1
SLC10A7	1025	39	0.6579004891797995	1
PCGF5	1026	39	0.6582174022379264	1
AQP3	1027	39	0.6584597717108533	1
NDST3	1028	39	0.658633152285194	1
MFSD10	1029	39	0.6594274925356527	1
ZER1	1030	39	0.6594302949934405	1
NRG3	1031	39	0.6596842915838665	1
KLHL18	1032	39	0.6611558439081147	1
KIF9	1033	39	0.6615254352330188	1
ADNP2	1034	39	0.6619794679213644	1
COQ3	1035	39	0.6620832403806574	1
THBS1	1036	39	0.6625350319037009	1
ZNF485	1037	39	0.6626893840566861	1
SLC12A6	1038	39	0.6627585146351258	1
SLC26A1	1039	39	0.6627767332165801	1
COL6A2	1040	39	0.6630694533287784	1
PDE3B	1041	39	0.6630960338174419	1
SURF1	1042	39	0.6631833711916456	1
GTF2A2	1043	39	0.6636900431627557	1
ACO1	1044	39	0.6637831977556085	1
UBE2G2	1045	39	0.6639106965937878	1
FZD4	1046	39	0.6639275249651333	1
RNASEH2C	1047	39	0.6641126566917133	1
SURF2	1048	39	0.664132724618816	1
TMOD3	1049	39	0.6642567688680887	1
RASSF4	1050	39	0.6645540689442705	1
COL15A1	1051	39	0.664692431400267	1
STT3A	1052	39	0.665137820362599	1
STX11	1053	39	0.6652343222462976	1
ELMOD1	1054	39	0.666648850075138	1
ACOT4	1055	39	0.667136612192434	1
AMPD3	1056	39	0.6677724054791954	1
AFAP1	1057	39	0.6680998706095043	1
CLN5	1058	39	0.6682761624738351	1
VGLL3	1059	39	0.6688259184826818	1
MCM3AP	1060	39	0.6697195939483982	1
KNDC1	1061	39	0.6698789431335987	1
DERL3	1062	39	0.6703240163992225	1
KCNJ6	1063	39	0.6709186574940633	1
SLC43A3	1064	39	0.6709345515845548	1
GLB1L2	1065	39	0.6713054152700776	1
DNAJB12	1066	39	0.6719266995699644	1
MED15	1067	39	0.6720316538433294	1
SLC6A1	1068	39	0.672469325513368	1
NET1	1069	39	0.6726948718447474	1
LRTOMT	1070	39	0.6729009755901978	1
DOCK1	1071	39	0.6736114508340549	1
PSAT1	1072	39	0.6738280403767907	1
SF3A1	1073	39	0.6738679103024716	1
IQCG	1074	39	0.6746202699958728	1
CPT1A	1075	39	0.6747819093284246	1
NUP210	1076	39	0.6749421877982518	1
LMLN	1077	39	0.6750422946438429	1
NUMA1	1078	39	0.6755121699786177	1
GPR176	1079	39	0.6756989868328289	1
TMEM229B	1080	39	0.6762978771364369	1
CCDC85B	1081	39	0.6764586916900106	1
SFRP5	1082	39	0.6765911629648932	1
AFAP1L2	1083	39	0.6769733538153972	1
HSPA4L	1084	39	0.6770696598667526	1
COX8A	1085	39	0.6779535272496962	1
ASB13	1086	39	0.6783089525360326	1
TMEM45A	1087	39	0.6785303491151914	1
DUSP5	1088	39	0.6786948895682496	1
CCNJ	1089	39	0.678726665512552	1
SHC3	1090	39	0.6790210140680448	1
AHNAK	1091	39	0.6791754701754694	1
MMP11	1092	39	0.6801463691737788	1
TOR1A	1093	39	0.6801822145288506	1
SUSD1	1094	39	0.6802759004146093	1
ZEB1	1095	39	0.6803799128844922	1
SHF	1096	39	0.6808581145645167	1
ULK3	1097	39	0.6814160488447627	1
TTC7B	1098	39	0.6818662048316733	1
SLC6A20	1099	39	0.6835485216653132	1
MARCKS	1100	39	0.6836615168476086	1
HSF2BP	1101	39	0.6836659262120618	1
THUMPD3	1102	39	0.6837057303492224	1
RUVBL1	1103	39	0.6846434568651255	1
EPS8L2	1104	39	0.6850109209541718	1
CHMP4A	1105	39	0.6854666989615588	1
DGAT2	1106	39	0.6854701684147735	1
CEP97	1107	39	0.6854735317706456	1
NODAL	1108	39	0.6863807077579591	1
KCTD17	1109	39	0.6868527850064001	1
ZNF195	1110	39	0.6869072895009394	1
PLAU	1111	39	0.6870841393031624	1
FAT1	1112	39	0.6873299661147161	1
NOLC1	1113	39	0.6873313658424529	1
AIF1L	1114	39	0.6873533053565195	1
CNKSR3	1115	39	0.687610718752472	1
VPS18	1116	39	0.6876246503758023	1
SLMAP	1117	39	0.6876248914500154	1
TTLL12	1118	39	0.6878789443680078	1
MTRF1L	1119	39	0.6881214817361461	1
CDC25A	1120	39	0.6884541946265297	1
HTR1E	1121	39	0.6888953760478457	1
TSKU	1122	39	0.6889578699481014	1
ZNRF3	1123	39	0.6896471448999936	1
PGAM1	1124	39	0.6897302837916699	1
NCAM2	1125	39	0.6898418542810312	1
API5	1126	39	0.6899037561826269	1
ENTPD8	1127	39	0.6901350192243378	1
SFMBT2	1128	39	0.6902156735840392	1
LCA5L	1129	39	0.6903877926779736	1
PNP	1130	39	0.690400734296969	1
NIT2	1131	39	0.6904395602066515	1
NLRP6	1132	39	0.6905530761302869	1
SCIN	1133	39	0.6915040074392944	1
MX1	1134	39	0.6918162437533173	1
BOC	1135	39	0.6921669067964091	1
HINT2	1136	39	0.6922956361499559	1
RPP25	1137	39	0.6923235626019536	1
ATP12A	1138	39	0.6930716960813497	1
SPOCK3	1139	39	0.6940294644834277	1
AIFM2	1140	39	0.6941505093978371	1
SNAPC3	1141	39	0.6943813762104715	1
ERLIN1	1142	39	0.6945773933179119	1
RPLP1	1143	39	0.6947388751340353	1
CDK2AP2	1144	39	0.6951524243538352	1
ZNF619	1145	39	0.6952287884978805	1
MCCC1	1146	39	0.6952831202039071	1
TSSC4	1147	39	0.6954018861534282	1
CAPN1	1148	39	0.6958411471491631	1
AK7	1149	39	0.6961705221805634	1
PPARG	1150	39	0.6964255286930812	1
C18orf54	1151	39	0.6966608217596693	1
SCN4B	1152	39	0.6966622422092584	1
FEN1	1153	39	0.6966978925490537	1
VWCE	1154	39	0.697328359547596	1
PLSCR1	1155	39	0.6973417946579057	1
LIMD1	1156	39	0.6973909057814237	1
MRPL16	1157	39	0.6974296038222864	1
TRIM68	1158	39	0.6979285713110384	1
TUBGCP5	1159	39	0.6980643960748669	1
BAMBI	1160	39	0.6982658977186826	1
DLST	1161	39	0.6986749187153269	1
YPEL1	1162	39	0.6992910494043729	1
SGSM3	1163	39	0.6994224563527075	1
MYL12A	1164	39	0.6996919840043858	1
TRIM14	1165	39	0.699841200904052	1
CADPS	1166	39	0.7001724903431471	1
ARFIP2	1167	39	0.7008437505936458	1
TNNC1	1168	39	0.7011405211619921	1
TOMM5	1169	39	0.701307402510664	1
MYEF2	1170	39	0.7015368249267119	1
DNAJC9	1171	39	0.7018411148581163	1
IFNGR2	1172	39	0.7023824273774282	1
NT5E	1173	39	0.7026355316647146	1
SLC25A15	1174	39	0.7027069631862823	1
PLAGL1	1175	39	0.7027154577558068	1
TNS3	1176	39	0.7031719356268755	1
AAGAB	1177	39	0.703568537790608	1
GLE1	1178	39	0.7037227480480257	1
AMOTL2	1179	39	0.7040825516912177	1
CRAT	1180	39	0.7044618392527626	1
EMID1	1181	39	0.7047603065687671	1
ZNF410	1182	39	0.7049055900916825	1
MYO5C	1183	39	0.7049166405192598	1
ERC2	1184	39	0.7049855078984193	1
RAB7A	1185	39	0.7049927500153896	1
DCUN1D5	1186	39	0.7050167369570914	1
EIF3D	1187	39	0.7052585727821039	1
SYK	1188	39	0.7054054140797547	1
GOLGA2	1189	39	0.7054507010662652	1
NBEA	1190	39	0.7056686172453503	1
CSTB	1191	39	0.7062990222510288	1
FAM124A	1192	39	0.7064257868862893	1
GSTO1	1193	39	0.7068041636618095	1
SYVN1	1194	39	0.7068252097575498	1
DDX60	1195	39	0.7070017909059385	1
PIK3AP1	1196	39	0.7073180862619115	1
KLF4	1197	39	0.7074359405757817	1
CGGBP1	1198	39	0.7076587866772954	1
TSPO	1199	39	0.7078508850605427	1
MAPKAPK3	1200	39	0.7078526787583999	1
MLH1	1201	39	0.7080705016475526	1
ELOVL6	1202	39	0.7083664932660018	1
EEF1A1	1203	39	0.7084541103495682	1
CISH	1204	39	0.7084746052084042	1
RNF150	1205	39	0.7085404561616802	1
C3orf38	1206	39	0.7085894942114539	1
EPM2AIP1	1207	39	0.7087298185129826	1
DNAI1	1208	39	0.7090197075240364	1
TRIM32	1209	39	0.7090754399979543	1
MRPS18C	1210	39	0.7095068908893682	1
SLC25A17	1211	39	0.7095812319155091	1
RPL27A	1212	39	0.7096300327801234	1
CD44	1213	39	0.7099983699413802	1
HELQ	1214	39	0.7100427145132358	1
SMARCB1	1215	39	0.7100781217487766	1
TUSC2	1216	39	0.7102893866635429	1
BEND6	1217	39	0.7103632896612166	1
IQCH	1218	39	0.7111962582247626	1
WASF3	1219	39	0.7114002923500182	1
ZBTB43	1220	39	0.711768002843567	1
NUDT22	1221	39	0.7118340060906324	1
MPI	1222	39	0.7119936984774289	1
DTX4	1223	39	0.7120773731039182	1
PLCB3	1224	39	0.7120998211793295	1
TRPT1	1225	39	0.7121521221113529	1
RASL11A	1226	39	0.7122253879543607	1
SYNJ2	1227	39	0.7125891269760587	1
MRAS	1228	39	0.7126423542692448	1
CXCL2	1229	39	0.7126720881202493	1
MCM10	1230	39	0.7135401343604729	1
LRRC20	1231	39	0.7147029223817701	1
C7orf31	1232	39	0.715498181257875	1
RCOR2	1233	39	0.7158795307526641	1
PTPRE	1234	39	0.7159868009264418	1
ASTE1	1235	39	0.7160291810451178	1
NEIL1	1236	39	0.7161551967536071	1
TRAIP	1237	39	0.7161961207197766	1
LIMCH1	1238	39	0.7163751808370168	1
SH3BGR	1239	39	0.7164812626724252	1
SGCB	1240	39	0.716579284081627	1
CHRD	1241	39	0.716690467014447	1
SEMA3F	1242	39	0.7176411467344126	1
PSMB5	1243	39	0.7176622576124367	1
DDX50	1244	39	0.7177406429934969	1
SNUPN	1245	39	0.718207120000484	1
MRPS24	1246	39	0.7183995595467005	1
PLEKHH1	1247	39	0.7190869666501417	1
CCDC51	1248	39	0.719218790654244	1
NSMCE4A	1249	39	0.7193435390083948	1
DSG2	1250	39	0.7194530364123637	1
DCAF4	1251	39	0.7194630252610983	1
SERPINB6	1252	39	0.7197321837823483	1
RPS25	1253	39	0.7197366639562055	1
KLHL5	1254	39	0.7200141449160042	1
PHC3	1255	39	0.7200919984612505	1
SETBP1	1256	39	0.7202381899903552	1
TRIM3	1257	39	0.7204556590050244	1
NDST2	1258	39	0.7205134982021401	1
NMB	1259	39	0.7209007762939817	1
NDFIP2	1260	39	0.7210063092145012	1
FBLN1	1261	39	0.7210389742816169	1
SS18L2	1262	39	0.7215744305958476	1
UBL3	1263	39	0.721707682956533	1
UEVLD	1264	39	0.7220605642508382	1
CCDC110	1265	39	0.7222282328286296	1
PARP14	1266	39	0.7222285247134185	1
PLEKHA1	1267	39	0.7222795983332153	1
SLC6A6	1268	39	0.7222836862414937	1
SERF2	1269	39	0.7224808249891811	1
CASC4	1270	39	0.7225083044634948	1
NSUN6	1271	39	0.7228100589375874	1
CNIH2	1272	39	0.7230839375218231	1
SLC35F1	1273	39	0.7232582532723433	1
TAF6L	1274	39	0.7232784829724234	1
IPO4	1275	39	0.7237241438899378	1
ZDHHC24	1276	39	0.7242871281947079	1
CEP70	1277	39	0.724313218363569	1
SEL1L3	1278	39	0.7245601911671943	1
GPR160	1279	39	0.7247265918657446	1
RET	1280	39	0.7249166236812685	1
GMPPB	1281	39	0.7252035297710229	1
KREMEN1	1282	39	0.7252410199172687	1
ARCN1	1283	39	0.7253489478013835	1
ACO2	1284	39	0.7254111651537904	1
EPDR1	1285	39	0.7254644328128644	1
DET1	1286	39	0.7259276010484649	1
OSBP2	1287	39	0.7261252466455594	1
FRMD8	1288	39	0.7261861410706811	1
ZNF396	1289	39	0.7266081102017802	1
KCNQ5	1290	39	0.7268858309177284	1
SUGT1	1291	39	0.7269333657734669	1
SPINK2	1292	39	0.7274300695393107	1
DBR1	1293	39	0.7274751729834443	1
PSMD13	1294	39	0.7275936569979927	1
ARHGAP10	1295	39	0.7276408230676875	1
RTKN2	1296	39	0.7276450230675562	1
TTC39B	1297	39	0.7281361218364413	1
LPIN2	1298	39	0.7291204794013617	1
ZMYND10	1299	39	0.7293311222429599	1
ADAMTS1	1300	39	0.7294917747173814	1
JPH4	1301	39	0.729782456666829	1
PHF5A	1302	39	0.7301258822392465	1
ZDHHC23	1303	39	0.7304816832761014	1
SOX14	1304	39	0.7305623731060635	1
EIF3B	1305	39	0.7305724789929302	1
ATOH7	1306	39	0.7307925812999273	1
BSN	1307	39	0.7308340959472022	1
SCARF2	1308	39	0.7310458472778312	1
RBM18	1309	39	0.7317140720262643	1
MRRF	1310	39	0.7317456459020956	1
ELL3	1311	39	0.7319945770476776	1
RPS19BP1	1312	39	0.7322280748589027	1
RAB3IL1	1313	39	0.7322913062468899	1
SART1	1314	39	0.7323630639854124	1
SERPINB8	1315	39	0.7323837425494497	1
NCBP2	1316	39	0.7331013716993271	1
BMF	1317	39	0.7334955264686929	1
LRRC3	1318	39	0.7337573098495206	1
TIRAP	1319	39	0.7337905208210829	1
SLC25A27	1320	39	0.7339128322698083	1
CYP39A1	1321	39	0.7339154597909663	1
ZBTB7C	1322	39	0.7339996005984256	1
SEMA4B	1323	39	0.734054240811255	1
FGF3	1324	39	0.7344005130487457	1
POLR2B	1325	39	0.7346232917673639	1
BAP1	1326	39	0.7348842872491155	1
KLF12	1327	39	0.7351151677129791	1
CKAP5	1328	39	0.7351294245616109	1
BTAF1	1329	39	0.7351978371003794	1
SH3GL3	1330	39	0.735490253421812	1
SNAPC4	1331	39	0.7356411950896843	1
MACROD1	1332	39	0.7356550301589704	1
SLC12A8	1333	39	0.7357906528793358	1
PHF7	1334	39	0.7362814994502425	1
CDC42EP1	1335	39	0.7363022916675057	1
MAP4K2	1336	39	0.7365839206605478	1
IDH2	1337	39	0.7367594775991975	1
PTK7	1338	39	0.7368515994581863	1
IL10RB	1339	39	0.7370989082973896	1
C3orf33	1340	39	0.7371832852705169	1
CAP2	1341	39	0.7372903102021873	1
EXD2	1342	39	0.7374943414987624	1
SMPDL3A	1343	39	0.7378385737727022	1
TNKS1BP1	1344	39	0.7378573883430937	1
LATS1	1345	39	0.7379032114523972	1
BBS7	1346	39	0.7380391431392014	1
CHUK	1347	39	0.7382908432058011	1
TPBG	1348	39	0.7383281363261305	1
CIB2	1349	39	0.7385768776453261	1
SLITRK5	1350	39	0.7390063022928287	1
STK17A	1351	39	0.7394270075844664	1
GNG3	1352	39	0.7398452638628555	1
MAK	1353	39	0.7402177039767359	1
RTN4RL2	1354	39	0.7404098044607292	1
RNF6	1355	39	0.7404567790709504	1
LAMP1	1356	39	0.7404861632772364	1
HMOX1	1357	39	0.7405051664963914	1
TFAM	1358	39	0.7406226620625309	1
AGPAT2	1359	39	0.740691988141404	1
WDR48	1360	39	0.7408461110077875	1
CNTN5	1361	39	0.7413480129160916	1
IRAK2	1362	39	0.7413665573354115	1
RASSF10	1363	39	0.7414285747062148	1
PRCP	1364	39	0.741667693112515	1
DKK1	1365	39	0.7422684841100883	1
PRLHR	1366	39	0.7423132692489407	1
SEC62	1367	39	0.7423465240080706	1
BMP4	1368	39	0.7427589207573289	1
SCD	1369	39	0.7429321567200466	1
WDR38	1370	39	0.7430693396344568	1
SLC25A20	1371	39	0.7432102813202563	1
RAD18	1372	39	0.7437743115511428	1
PMM1	1373	39	0.7440173024084287	1
MANBA	1374	39	0.7445063387215571	1
DPYSL4	1375	39	0.7451381133718082	1
RGMA	1376	39	0.7452105717149509	1
ST6GAL1	1377	39	0.7452595458857479	1
CUL2	1378	39	0.7454870679464256	1
WNT11	1379	39	0.7457078932054344	1
MXI1	1380	39	0.7457187354144119	1
ADAMTS14	1381	39	0.7458229086639866	1
COG3	1382	39	0.7459237579658188	1
NAA35	1383	39	0.7461001396816509	1
OTUB2	1384	39	0.7465961709591854	1
RFXAP	1385	39	0.7466179288132623	1
SLC27A2	1386	39	0.7467184263536268	1
EIF4E3	1387	39	0.7467261080487564	1
GOLGA1	1388	39	0.7468688147785136	1
TXNRD2	1389	39	0.7469032805379259	1
ETS2	1390	39	0.7474021198175401	1
PRTG	1391	39	0.7477053909173497	1
BMP6	1392	39	0.7477106353093423	1
COMT	1393	39	0.7479962953482442	1
THYN1	1394	39	0.7480184701144785	1
CYB561D2	1395	39	0.748209773685818	1
ARMC2	1396	39	0.7483614860994754	1
NPRL2	1397	39	0.7484534313926736	1
ANXA3	1398	39	0.7486532255349667	1
ACAD8	1399	39	0.7490041914188192	1
FKBP9	1400	39	0.7492872168317686	1
UST	1401	39	0.7501938775412331	1
TUBA8	1402	39	0.7502254739837292	1
ZNF621	1403	39	0.750313765776083	1
NGDN	1404	39	0.7504326280712845	1
FGFBP3	1405	39	0.7508764482264273	1
ACTN3	1406	39	0.7510314460597212	1
LRSAM1	1407	39	0.751246454075603	1
SIRT3	1408	39	0.7515001544180466	1
SCD5	1409	39	0.7516561927537092	1
SIX1	1410	39	0.7517821799664437	1
KCNK4	1411	39	0.7518105672504498	1
DNAJC4	1412	39	0.7519730966026916	1
NPC1	1413	39	0.7532109882319951	1
SF3B5	1414	39	0.7532614551046131	1
MEGF9	1415	39	0.7532769540947186	1
GPR27	1416	39	0.7533423680759587	1
TSPAN15	1417	39	0.7533511744464462	1
NAPG	1418	39	0.7537297446729742	1
TRMT11	1419	39	0.7537462819954008	1
TEX9	1420	39	0.7537720009627451	1
OLFML2A	1421	39	0.7538567215952474	1
EXOG	1422	39	0.7543239749797073	1
GTF2E1	1423	39	0.7543857714754446	1
RABL3	1424	39	0.7544206592436583	1
IP6K2	1425	39	0.7546618226888694	1
NOC3L	1426	39	0.7547423033849117	1
SUPV3L1	1427	39	0.755299099980383	1
TBC1D19	1428	39	0.7555722382242991	1
MAP3K11	1429	39	0.7556676818827381	1
RIOK1	1430	39	0.7557594364660923	1
KCTD20	1431	39	0.756135318981979	1
XRCC6	1432	39	0.756293320612245	1
HDAC10	1433	39	0.756327537858382	1
GPRIN3	1434	39	0.7565507027107279	1
HS6ST3	1435	39	0.7571678448822449	1
MDK	1436	39	0.7572474257581109	1
RIPK4	1437	39	0.7573088151355084	1
DCLK2	1438	39	0.7573735484811484	1
BIK	1439	39	0.7577156283738973	1
PXT1	1440	39	0.7577354180780003	1
C3orf52	1441	39	0.7580386276616689	1
PLOD2	1442	39	0.758548640614982	1
SHPRH	1443	39	0.7595036821646771	1
PAPLN	1444	39	0.7597021535101482	1
ZNF518A	1445	39	0.7597443395500161	1
BMS1	1446	39	0.7598333941626783	1
SHQ1	1447	39	0.7600285286159081	1
HMBS	1448	39	0.7602046150646403	1
GTPBP4	1449	39	0.7602557572940385	1
ANXA5	1450	39	0.7603296717377656	1
LSM6	1451	39	0.7603344221326352	1
CSPG5	1452	39	0.7603740891262274	1
DHRS12	1453	39	0.7605374246587603	1
ACTB	1454	39	0.7606087359698341	1
CRTAC1	1455	39	0.7610581532630926	1
ZNF32	1456	39	0.7611376319262106	1
CHRNB4	1457	39	0.7613328973702598	1
DLAT	1458	39	0.761351196519312	1
KIF5B	1459	39	0.7614360457409346	1
CAGE1	1460	39	0.7616169511476263	1
THRB	1461	39	0.7617399426567317	1
CCDC58	1462	39	0.761782705471978	1
SNX19	1463	39	0.7618877068676826	1
PPIL1	1464	39	0.7619014433331937	1
FAM162A	1465	39	0.7620251887204833	1
TRPC3	1466	39	0.7622742712640005	1
CENPW	1467	39	0.7630148802803239	1
RBPMS2	1468	39	0.7631445025153472	1
DHRS4	1469	39	0.7633884320371637	1
ATRIP	1470	39	0.7635100565480888	1
EPHA6	1471	39	0.7636313656043727	1
SLC29A4	1472	39	0.7638314410259445	1
TEP1	1473	39	0.7640702705646439	1
UCP1	1474	39	0.7642175864036906	1
NHLRC3	1475	39	0.7643375360702009	1
WDR6	1476	39	0.764521485037833	1
RAB20	1477	39	0.7645954942878936	1
ARL8B	1478	39	0.7646514013077825	1
DCAF12	1479	39	0.7647706711663834	1
MFAP3L	1480	39	0.7652506041216103	1
BYSL	1481	39	0.7653314810736899	1
WDR61	1482	39	0.7660097524674383	1
DLG1	1483	39	0.7660699216347762	1
DPP7	1484	39	0.7660808496762227	1
ZBTB16	1485	39	0.7661054128504757	1
PITPNM1	1486	39	0.7664673381721507	1
RNF168	1487	39	0.766709886253941	1
PDE10A	1488	39	0.7668275656447076	1
C18orf21	1489	39	0.7669446620244107	1
HINFP	1490	39	0.7674790189815033	1
CDKN3	1491	39	0.7674988482501379	1
CYB5R4	1492	39	0.7675388973349228	1
MAP4	1493	39	0.7679409129827244	1
PCGF3	1494	39	0.7680878490910634	1
MTG1	1495	39	0.7683657601159315	1
NCAM1	1496	39	0.768438011789883	1
XRRA1	1497	39	0.7687096910966416	1
STX18	1498	39	0.7688237571690759	1
CLTCL1	1499	39	0.7688528292603019	1
AHSA1	1500	39	0.7688636883849836	1
ACER3	1501	39	0.7691612388517747	1
SYNJ1	1502	39	0.7692515273291867	1
MORN4	1503	39	0.7692889578743841	1
VPS36	1504	39	0.7693103653473655	1
DNAJC24	1505	39	0.7693294789528202	1
RPP14	1506	39	0.7696775398391986	1
ENTPD7	1507	39	0.7696812221550564	1
FAM171A1	1508	39	0.7699685783907557	1
DYNC1H1	1509	39	0.7700053759595427	1
U2AF1	1510	39	0.7703382735261919	1
AARS2	1511	39	0.7704583315347295	1
RPL21	1512	39	0.7705158617422148	1
SLC29A3	1513	39	0.7708580628990582	1
TPRN	1514	39	0.771273799075489	1
SEMA5B	1515	39	0.7714705128847652	1
PDXP	1516	39	0.7715348024365953	1
CADM2	1517	39	0.7715372867055069	1
ARF4	1518	39	0.7717578669448415	1
EIF1B	1519	39	0.7718515504628971	1
ZBTB6	1520	39	0.7720418539474329	1
PLEKHG3	1521	39	0.7727118667781204	1
DCP1A	1522	39	0.7730372030990664	1
SNX9	1523	39	0.7730509907307228	1
DAG1	1524	39	0.7730927368885788	1
ABCA1	1525	39	0.7733530092070915	1
TMX3	1526	39	0.7734333434195871	1
STARD10	1527	39	0.7734522717989393	1
RASA3	1528	39	0.7735184125479858	1
DNAJA4	1529	39	0.7737692316857356	1
SEC61A1	1530	39	0.7739141296766259	1
WDR1	1531	39	0.774329833279882	1
RARRES1	1532	39	0.7743896183826522	1
CBLN3	1533	39	0.7745503361791457	1
CENPJ	1534	39	0.7747426450488921	1
TLL2	1535	39	0.7749471322028468	1
EFEMP2	1536	39	0.7751557399954887	1
GBA2	1537	39	0.7753357771179143	1
FADS3	1538	39	0.7753788515449522	1
PRSS12	1539	39	0.775425155097828	1
GNG10	1540	39	0.7754875491614168	1
RGP1	1541	39	0.775541429287875	1
ARRDC4	1542	39	0.775735711707978	1
KY	1543	39	0.7761182554090235	1
CHST14	1544	39	0.7762155067733922	1
MYO6	1545	39	0.7762818183877732	1
FSCN1	1546	39	0.7768896267949196	1
YIF1A	1547	39	0.7769927101623756	1
UPF2	1548	39	0.7771133571871328	1
CRBN	1549	39	0.7774736250411116	1
TMEM9B	1550	39	0.777707302262488	1
SLC29A1	1551	39	0.7777102258427298	1
DENND1A	1552	39	0.7778834887072497	1
BANF1	1553	39	0.7779440377469001	1
TMEM179	1554	39	0.7780848472558721	1
DCDC1	1555	39	0.7785148043117187	1
PRODH	1556	39	0.7785322665809378	1
BSPRY	1557	39	0.7786658387803631	1
RASL10A	1558	39	0.7788355476708014	1
TMEM86A	1559	39	0.7789432249159575	1
IL17RB	1560	39	0.7790090470788222	1
GPD1L	1561	39	0.7790311978461271	1
UBAC1	1562	39	0.7790422126082954	1
ZDHHC22	1563	39	0.7791229676454682	1
CHDH	1564	39	0.7791482960138424	1
TRIM2	1565	39	0.7798525663458693	1
ADAMTS7	1566	39	0.7798969509486627	1
MRPL3	1567	39	0.7799448087651131	1
SPCS2	1568	39	0.7805423682959891	1
STAM	1569	39	0.7807274183739831	1
ACBD5	1570	39	0.7807836676582103	1
CNTFR	1571	39	0.7809243284520575	1
LRP4	1572	39	0.780939991308608	1
SNX6	1573	39	0.7811144255048906	1
RPUSD3	1574	39	0.7811300275691611	1
EIF1AD	1575	39	0.7812319788832349	1
MOCOS	1576	39	0.7813559104269723	1
AP3M1	1577	39	0.7813947982024387	1
KAZALD1	1578	39	0.7815083477091787	1
CASP6	1579	39	0.7815122028571004	1
ADAMTS15	1580	39	0.7815779029955299	1
FXN	1581	39	0.781803638306206	1
NRGN	1582	39	0.7818121046858896	1
AKAP11	1583	39	0.7818604792843418	1
KLHL8	1584	39	0.781935782435544	1
ALDH1A3	1585	39	0.7819502661996118	1
CD47	1586	39	0.7820576468936766	1
FAM177A1	1587	39	0.7821100139750186	1
MED20	1588	39	0.7821843230913766	1
NDUFS8	1589	39	0.7822676336418883	1
MRFAP1L1	1590	39	0.7823788518372736	1
EXOC1	1591	39	0.7824232952950496	1
CACNA2D2	1592	39	0.782424906462079	1
MRPL39	1593	39	0.7826800026197785	1
NUBPL	1594	39	0.7827913186096387	1
POMP	1595	39	0.7829265803790834	1
ARPC1A	1596	39	0.783097652047554	1
FOSL1	1597	39	0.7832918992264246	1
FOXK1	1598	39	0.7835700440664957	1
LNP1	1599	39	0.7839053723275706	1
MORC2	1600	39	0.7840456650886901	1
PRUNE2	1601	39	0.7840978538630906	1
PSMA3	1602	39	0.7841173101546759	1
CPNE9	1603	39	0.7841816899314972	1
NSUN7	1604	39	0.7845065428307183	1
RBM4B	1605	39	0.7845132739954295	1
FUT11	1606	39	0.7845728258264602	1
COMMD4	1607	39	0.7846622987151279	1
LPAR1	1608	39	0.7846976875894411	1
HDAC9	1609	39	0.7848379824223664	1
HTRA1	1610	39	0.7849109749781567	1
EML1	1611	39	0.7850551163735969	1
PCBP4	1612	39	0.7858178594489308	1
HEXA	1613	39	0.785840477695037	1
B4GALNT4	1614	39	0.7858730971871708	1
SEC31A	1615	39	0.7860535621689319	1
RPL39L	1616	39	0.7862659351012764	1
RPL7A	1617	39	0.7865125225376927	1
NDUFA8	1618	39	0.7867168334221828	1
RPS6KB2	1619	39	0.7868868458079814	1
FAM111B	1620	39	0.7870115532957294	1
CCS	1621	39	0.7874514808091934	1
ZBTB47	1622	39	0.7874527995897006	1
USP6NL	1623	39	0.7875245026261236	1
TMEM126B	1624	39	0.7876853244784969	1
NMNAT3	1625	39	0.7878034792322421	1
ASPHD2	1626	39	0.7878513306335329	1
PIGO	1627	39	0.7879069874137743	1
WWC2	1628	39	0.7879688196224619	1
FIBP	1629	39	0.7879829990338382	1
CD81	1630	39	0.7881143363053562	1
MAP3K8	1631	39	0.7881458931744618	1
RRAGD	1632	39	0.7882799125297711	1
FIBCD1	1633	39	0.7884053691235722	1
CELF4	1634	39	0.7884969355076742	1
CCDC87	1635	39	0.7886680959020953	1
KIF6	1636	39	0.7887457422195663	1
ADAMTS17	1637	39	0.7888018087125349	1
NEK11	1638	39	0.7888413265599964	1
MORN5	1639	39	0.7889961977638327	1
ADAP1	1640	39	0.7890194584117075	1
STOML1	1641	39	0.7891435995328168	1
HSCB	1642	39	0.7891729516540102	1
SUSD5	1643	39	0.7891766598680985	1
CHEK2	1644	39	0.7891792659863519	1
SGMS2	1645	39	0.7893692318108567	1
HTRA3	1646	39	0.7894291415564585	1
COG6	1647	39	0.789472696309626	1
MTCH1	1648	39	0.7895256795265991	1
MRPL43	1649	39	0.7896516329954177	1
DNAJB11	1650	39	0.789799995842413	1
APBB1	1651	39	0.790231256439323	1
FADS1	1652	39	0.7902512403198828	1
ADCY1	1653	39	0.7904916536862792	1
LTBP2	1654	39	0.7904985216480668	1
FGF8	1655	39	0.7906334513804489	1
RIC8A	1656	39	0.7907879636896754	1
P2RY2	1657	39	0.7909891719592457	1
IGFBP3	1658	39	0.7912691899778309	1
ZDHHC6	1659	39	0.7913146868560783	1
TRAPPC4	1660	39	0.7914987253270402	1
NKX2.1	1661	39	0.7918042916924357	1
KLHL25	1662	39	0.7918504037877571	1
TMEM203	1663	39	0.792024571027984	1
TYRO3	1664	39	0.7920516301111438	1
CORO1B	1665	39	0.7923693082063252	1
PTGR2	1666	39	0.7924776478900718	1
TBCC	1667	39	0.7927661978639695	1
MORF4L1	1668	39	0.7928430427278963	1
SGSM1	1669	39	0.7929035453028563	1
CCDC102B	1670	39	0.7931895647704925	1
DPF3	1671	39	0.7934747722561535	1
SPPL2A	1672	39	0.7935466965928049	1
KCTD21	1673	39	0.793636914958959	1
STAC	1674	39	0.793797746459105	1
USP35	1675	39	0.7938049695480215	1
VPS33B	1676	39	0.7941997181453856	1
WDR5B	1677	39	0.7942179740634191	1
TMEM30A	1678	39	0.794268683747022	1
TPRA1	1679	39	0.7942917776145402	1
ASTN2	1680	39	0.7946723800131074	1
MICAL1	1681	39	0.7947331514658023	1
COBL	1682	39	0.7948553265910909	1
RPS6KA4	1683	39	0.7951019229067273	1
PPARD	1684	39	0.7955588003898266	1
IL12A	1685	39	0.7955941001018556	1
TFIP11	1686	39	0.7958089102258323	1
CCNDBP1	1687	39	0.7958112136543628	1
LPP	1688	39	0.7960368276597533	1
PAQR3	1689	39	0.7964371329863444	1
KLHL28	1690	39	0.7966231012871068	1
RCN2	1691	39	0.7967378788262074	1
NDUFB1	1692	39	0.7967589109758921	1
TOM1	1693	39	0.7971797223635667	1
CCDC34	1694	39	0.7972172836737458	1
PIGH	1695	39	0.7974455901691062	1
FAU	1696	39	0.7975335216120683	1
SLCO2A1	1697	39	0.797707420662978	1
TINF2	1698	39	0.7978117225866048	1
RABEPK	1699	39	0.7978366750724002	1
BTBD10	1700	39	0.7979694246289896	1
TWISTNB	1701	39	0.798036642825225	1
PSTK	1702	39	0.7981200830133321	1
CLPX	1703	39	0.7981895638452927	1
ACYP1	1704	39	0.7981959316305942	1
TKT	1705	39	0.7982169218870664	1
CMC1	1706	39	0.7983580920037423	1
ZDHHC16	1707	39	0.7984632637830601	1
ARL6	1708	39	0.7984986756929613	1
SYT8	1709	39	0.7986237255343446	1
TTLL3	1710	39	0.7988095179992483	1
DYNLT1	1711	39	0.7988818227484039	1
PEX16	1712	39	0.7989192812305304	1
EXOSC1	1713	39	0.7990312918544867	1
WDR73	1714	39	0.7993672854439714	1
DNAJC28	1715	39	0.7995730845313678	1
NUDT5	1716	39	0.7996833395892629	1
TMEM44	1717	39	0.7997403576117819	1
EPB41L3	1718	39	0.7998019440749399	1
PARP4	1719	39	0.7999096841017028	1
TMEM41A	1720	39	0.7999910378756543	1
SPRY2	1721	39	0.8001099101001755	1
XYLB	1722	39	0.8003912269169751	1
RAD9A	1723	39	0.8006120781740792	1
JAK2	1724	39	0.8009532288450872	1
NDUFA6	1725	39	0.8010773512289847	1
RNH1	1726	39	0.8011820596133719	1
ARHGEF17	1727	39	0.8014526557698605	1
ZFP36L1	1728	39	0.8014918403239559	1
HIGD1A	1729	39	0.8015242350413256	1
DIAPH3	1730	39	0.8015978843548373	1
DPAGT1	1731	39	0.8017861659872367	1
NFXL1	1732	39	0.8019346527803655	1
ARSA	1733	39	0.8020555937675071	1
DDX17	1734	39	0.8023560041363313	1
OPTN	1735	39	0.8025028745881361	1
BTRC	1736	39	0.802555853128476	1
TBCCD1	1737	39	0.8026772294401329	1
UCK1	1738	39	0.8029557480269569	1
UBE2E2	1739	39	0.8031217542913811	1
MAN2C1	1740	39	0.8031291609898019	1
CTSO	1741	39	0.8031879058545379	1
TOP3B	1742	39	0.8032418205125115	1
TNKS2	1743	39	0.8033331557631985	1
RAB28	1744	39	0.8034595095977485	1
RARS2	1745	39	0.8035048797607682	1
TMIE	1746	39	0.8036278982071208	1
MINPP1	1747	39	0.8040326940491189	1
RELA	1748	39	0.8043303075792412	1
CBR3	1749	39	0.8043329325384089	1
WDR19	1750	39	0.8050186834735096	1
PI4K2B	1751	39	0.8050526598430982	1
SMC3	1752	39	0.805257059158717	1
TMED4	1753	39	0.8053710935920453	1
GOLGA4	1754	39	0.8054357663331577	1
SCARB2	1755	39	0.805517863464912	1
HPS6	1756	39	0.8055468487013209	1
TAF4B	1757	39	0.8055878467889355	1
HSPBAP1	1758	39	0.8057269073227276	1
GORASP1	1759	39	0.805900114065544	1
MAP6D1	1760	39	0.8059007650492238	1
POC1A	1761	39	0.8063210018128049	1
TTC21A	1762	39	0.8067911389824038	1
ZNF12	1763	39	0.8069412015088038	1
PRDM8	1764	39	0.8069786850894233	1
TBRG1	1765	39	0.8070330626688051	1
BTBD9	1766	39	0.8070903580915022	1
PPIL2	1767	39	0.8072836252814463	1
CPSF2	1768	39	0.8075477888649187	1
PGF	1769	39	0.8076508714762756	1
LAMA3	1770	39	0.8077331364735809	1
ATR	1771	39	0.8078109386148684	1
PRKD1	1772	39	0.8080282116584248	1
POLQ	1773	39	0.8081235248464875	1
ASAH2B	1774	39	0.8081770972801494	1
FAM135A	1775	39	0.8082389027573669	1
PPP2R1B	1776	39	0.8082397434657649	1
MAPK1	1777	39	0.8083267847847384	1
ARPP19	1778	39	0.8083992583929256	1
EIF2B2	1779	39	0.8084036779118563	1
HMGN4	1780	39	0.8084106000330369	1
PRSS23	1781	39	0.8085075584558009	1
GTSE1	1782	39	0.8085312764289728	1
C18orf32	1783	39	0.8085734357609153	1
HARBI1	1784	39	0.8085755218927393	1
NFATC4	1785	39	0.8091017192731391	1
GPR68	1786	39	0.8091785264461788	1
TMED3	1787	39	0.8091830277548255	1
TMEM128	1788	39	0.8093916616298412	1
SLC35C1	1789	39	0.8094655840710162	1
C2CD2L	1790	39	0.809629266918593	1
TMEM14C	1791	39	0.8097844042265644	1
VTI1A	1792	39	0.81005430979985	1
ACIN1	1793	39	0.8103338908156381	1
RPL36AL	1794	39	0.8108550525616259	1
TMEM217	1795	39	0.8110965251125684	1
WDR37	1796	39	0.81117366869608	1
C14orf119	1797	39	0.8115706905614317	1
KCNC1	1798	39	0.8115848040628657	1
CD82	1799	39	0.8117191436336351	1
CHAC1	1800	39	0.8117872169554823	1
SH3BP2	1801	39	0.8118933828491693	1
TBC1D7	1802	39	0.8119181741966757	1
MAP2K1	1803	39	0.8119828015464428	1
CABP7	1804	39	0.8120010778761274	1
PCCA	1805	39	0.8120843857586122	1
EFHC1	1806	39	0.8120847979399918	1
CAPN7	1807	39	0.8120897806978191	1
ZNF770	1808	39	0.8121434819006945	1
MOB2	1809	39	0.8132730591389556	1
IGDCC3	1810	39	0.8135706848826356	1
STK38	1811	39	0.8137167855635234	1
FPGS	1812	39	0.813741388857086	1
SH3PXD2A	1813	39	0.8137856047796609	1
COQ6	1814	39	0.8137992944883361	1
FAM161B	1815	39	0.8140749261085658	1
TSPAN13	1816	39	0.8142321608801723	1
NUSAP1	1817	39	0.8143531202033751	1
KCTD6	1818	39	0.8144100881192483	1
PDCD2	1819	39	0.8147529780831408	1
IGHMBP2	1820	39	0.8152061897627558	1
SHANK3	1821	39	0.8152195260480305	1
ACTA2	1822	39	0.8152754062042025	1
DNAH11	1823	39	0.8152832492044049	1
TMF1	1824	39	0.8154359965920633	1
ARHGAP12	1825	39	0.8154688560499574	1
ARG2	1826	39	0.8155205741490538	1
SMC2	1827	39	0.8156328464321991	1
EPB41L4B	1828	39	0.8156533797085133	1
NPTXR	1829	39	0.8157395692268353	1
GCH1	1830	39	0.8159448055566009	1
C9orf16	1831	39	0.8159809324209266	1
YES1	1832	39	0.8164170330163034	1
TSG101	1833	39	0.8164294249791527	1
MDN1	1834	39	0.8164416250239697	1
MICALL2	1835	39	0.8164988767118487	1
BHLHE40	1836	39	0.8166320540456067	1
PEX26	1837	39	0.8169530010181426	1
ISM2	1838	39	0.817232017120626	1
LMAN1	1839	39	0.8174265740236674	1
RRP1	1840	39	0.8175158955737426	1
TMEM181	1841	39	0.8175283072570974	1
CLMN	1842	39	0.8180562286458034	1
CDC16	1843	39	0.8185032507807931	1
LGALS3	1844	39	0.818811019193955	1
KLC1	1845	39	0.8190468574905219	1
MAP4K5	1846	39	0.8190993326387742	1
ZNF25	1847	39	0.8191316107136939	1
DNAJA1	1848	39	0.8191352394519774	1
MRPL21	1849	39	0.8192483838961035	1
MIB1	1850	39	0.8194730752105055	1
PRKCH	1851	39	0.8197023899619402	1
NDOR1	1852	39	0.8198963257358817	1
MGAT2	1853	39	0.8199081068880784	1
DHX15	1854	39	0.8199845551160034	1
TRA2A	1855	39	0.8201644883337418	1
C2CD3	1856	39	0.8202662541425956	1
MOAP1	1857	39	0.8205243189263304	1
GMPR2	1858	39	0.8206084464943733	1
IGFBP7	1859	39	0.8210290815329548	1
PRR5	1860	39	0.8210999292816289	1
ABCF3	1861	39	0.821186032790076	1
LANCL2	1862	39	0.8212014101114459	1
COMMD3	1863	39	0.8214015699570556	1
GOT1	1864	39	0.8215113264493703	1
NGLY1	1865	39	0.8215276856923972	1
MKRN2	1866	39	0.8216140033338384	1
ELFN2	1867	39	0.8216518770520221	1
RNF125	1868	39	0.8217805019136253	1
SETMAR	1869	39	0.8218130937472451	1
CRELD1	1870	39	0.8218328677968669	1
ITPR3	1871	39	0.8218916379240574	1
KTN1	1872	39	0.8219452851241758	1
TM6SF1	1873	39	0.8219767279060894	1
DCLRE1C	1874	39	0.8219812704757787	1
PSME2	1875	39	0.8222088638569313	1
RAB6B	1876	39	0.8226357056441117	1
GRM2	1877	39	0.8226477045471987	1
RPL14	1878	39	0.8229726759607675	1
USP25	1879	39	0.8231006624324269	1
GTPBP8	1880	39	0.8231780788312595	1
GUF1	1881	39	0.8232837468951724	1
TJP2	1882	39	0.8232908480347194	1
NGRN	1883	39	0.8233462536269003	1
FIGNL1	1884	39	0.8233595966147478	1
ANKRD13D	1885	39	0.8233921360876242	1
NUDT8	1886	39	0.8236303215112215	1
HELT	1887	39	0.8238542529245709	1
OXSM	1888	39	0.8241049842151501	1
UBE2J1	1889	39	0.8241136841470099	1
TLR2	1890	39	0.8242059409936989	1
HOMEZ	1891	39	0.8244980476377388	1
SLC39A9	1892	39	0.8245557650018706	1
TMEFF1	1893	39	0.8248070377216443	1
UNC93B1	1894	39	0.82488614630029	1
CTSH	1895	39	0.8250410957763115	1
NEBL	1896	39	0.8251543099882741	1
SNX22	1897	39	0.8251719258923693	1
PRDM12	1898	39	0.8255592338259607	1
ARL5B	1899	39	0.825656231884648	1
ARFGAP2	1900	39	0.8259402272580623	1
ABL1	1901	39	0.8260408019088159	1
ERH	1902	39	0.8261539917017672	1
PPME1	1903	39	0.826308282471064	1
PDLIM1	1904	39	0.8263833340861888	1
GLIS3	1905	39	0.826599159444046	1
CHCHD1	1906	39	0.826620753980923	1
SPG11	1907	39	0.8267619143399594	1
CCDC82	1908	39	0.8268928182271151	1
ELMOD2	1909	39	0.8271339393662098	1
GGCT	1910	39	0.8271490542781978	1
TOR2A	1911	39	0.8272361297500987	1
ABLIM2	1912	39	0.8274626877619647	1
CKS2	1913	39	0.8275940526262417	1
ABHD4	1914	39	0.8278881921211771	1
DTNA	1915	39	0.8279169277476272	1
ASCC3	1916	39	0.8279269902738358	1
PAPSS1	1917	39	0.8281154745372729	1
LGI2	1918	39	0.828179437044725	1
NT5DC2	1919	39	0.8281950267867942	1
MRPL49	1920	39	0.8284196903514934	1
ACAT1	1921	39	0.8285071853151318	1
TM9SF1	1922	39	0.8286543765629613	1
MED23	1923	39	0.8286919283796828	1
TBC1D22B	1924	39	0.8289050098357654	1
RYK	1925	39	0.829299229979843	1
C3orf67	1926	39	0.8293261005595896	1
ABHD6	1927	39	0.829664033635329	1
PWP2	1928	39	0.8297844971235334	1
WHAMM	1929	39	0.8299476920183153	1
ANKRD37	1930	39	0.830151391664784	1
OSBPL1A	1931	39	0.8303572536464973	1
PTPMT1	1932	39	0.8304018925756709	1
ALG12	1933	39	0.8308262213290529	1
USPL1	1934	39	0.8308770872297876	1
RNF214	1935	39	0.8309015249054592	1
B4GALT6	1936	39	0.8309185102954085	1
ADK	1937	39	0.8309641131811396	1
GUSB	1938	39	0.8310283814305007	1
QDPR	1939	39	0.8310797952705127	1
ZNF148	1940	39	0.8312945915426073	1
PPM1K	1941	39	0.8313269692507309	1
ADAMTS9	1942	39	0.8313840419863093	1
ATL1	1943	39	0.8313913463137894	1
GLB1	1944	39	0.8315196013527116	1
SLC39A13	1945	39	0.8316760008116342	1
ALG9	1946	39	0.8316810577304573	1
ACTR8	1947	39	0.8317062806166156	1
FAM160B1	1948	39	0.8317275503761344	1
BID	1949	39	0.8319436599269288	1
ARHGAP31	1950	39	0.8319635247526728	1
B3GAT2	1951	39	0.832214555737949	1
ADCYAP1R1	1952	39	0.8322327774447615	1
PCYT1A	1953	39	0.8323108820145183	1
GOLIM4	1954	39	0.8324013806166299	1
WDR82	1955	39	0.8324224815397241	1
XPA	1956	39	0.8324280863963344	1
HSPA12A	1957	39	0.8327296439196779	1
C14orf28	1958	39	0.8327438109992982	1
VTI1B	1959	39	0.8330605212264456	1
CNPY3	1960	39	0.8332156566621933	1
GPR107	1961	39	0.8332586527184493	1
GPR63	1962	39	0.8335562614649737	1
TSPAN4	1963	39	0.8337006409693196	1
CRTAP	1964	39	0.8337086395611535	1
NPC2	1965	39	0.8337134069369173	1
ZNF503	1966	39	0.8340337932499786	1
UBA3	1967	39	0.8341151620092433	1
TRIM44	1968	39	0.8342865979207479	1
C9orf72	1969	39	0.8343466843781782	1
RHOBTB1	1970	39	0.8344737334368402	1
ZNF236	1971	39	0.83449207912744	1
GDI2	1972	39	0.8345437794032038	1
NUCB2	1973	39	0.8346301335282359	1
SHISA3	1974	39	0.8348972606721189	1
PPIF	1975	39	0.8349992856483884	1
CPLX3	1976	39	0.8351000693118991	1
TMEM115	1977	39	0.8353690556212614	1
ZCCHC24	1978	39	0.8356118632421247	1
ARVCF	1979	39	0.8356467479257956	1
CCNB2	1980	39	0.8356488449930447	1
NAGA	1981	39	0.8359759372505315	1
FEZF2	1982	39	0.8361073864831267	1
OAT	1983	39	0.8361939333566674	1
FAS	1984	39	0.8362061164991774	1
LRRC32	1985	39	0.8364439882695369	1
HAUS2	1986	39	0.8365085475890636	1
XBP1	1987	39	0.836545399844433	1
LRRC57	1988	39	0.836737357947996	1
SEC11A	1989	39	0.8367535902185541	1
TNFRSF21	1990	39	0.8367965040274712	1
RAB15	1991	39	0.8368002355896905	1
BRPF1	1992	39	0.8368246648462366	1
PEX11A	1993	39	0.8369607699563061	1
INCENP	1994	39	0.8369669852919339	1
IL15	1995	39	0.8369671123277026	1
LRRC28	1996	39	0.8370526182236403	1
CDC42EP2	1997	39	0.837174712607266	1
WDR93	1998	39	0.8371916645347754	1
[truncated: 1,837 more rows]

## Sheet: Supplementary Table 6
Supplementary Table 6 . List of MethSig cancer genes identified in TRACERx LUSC samples.
Hugo	Rank	Tumour_regions	Pvalue	Padjust
PITX2	1	22	0.000239423	0.944596
GLIPR1L2	2	22	0.000408196	0.944596
CPN1	3	22	0.000656288	0.944596
ZNF608	4	22	0.000705317	0.944596
UCN3	5	22	0.000932887	0.0999495
PCDHGB7	6	22	0.00203784	1.81945
HOXA2	7	22	0.0023858	18.2582
HORMAD2	8	22	0.00617398	4.13425
CXCL5	9	22	0.000788862	0.469548
CCDC68	10	22	0.112255	6.01351
KRT72	11	22	0.0209861	102.202
VAMP5	12	22	0.408719	182.459
HTRA4	13	22	0.490192	201.997
BANK1	14	22	0.00712373	27.2584
CYP27C1	15	22	1.34914	48.1824
EVX1	16	22	1.91073	63.9735
CDO1	17	22	0.359196	1083.57
SLC2A14	18	22	0.36409	1083.57
SLC34A2	19	22	0.692096	185.736
BHMT	20	22	0.693431	185.736
KRT83	21	22	10.0866	2573.04
IL13	22	22	18.1804	4342.55
SFTA3	23	22	1.86445	4342.55
PCDHGA3	24	22	3.2372	722.57
FRZB	25	22	0.755159	16181.5
TMEM155	26	22	102.96	212.136
ADAMTS20	27	22	87.7995	174201
PCDHB14	28	22	1982.41	37927.8
C14orf39	29	22	471.067	87017.5
ZNF804A	30	22	518.63	92610
HOXD4	31	22	965.499	1.66844e+06
KCNC2	32	22	15018.5	25141.9
HOXD8	33	22	16687.9	270900
OTX2	34	22	3751.01	591004
HOXD9	35	22	3961.97	606408
DPP6	36	22	142695	2.12338e+07
HOXD13	37	22	15714.3	2.27517e+06
HCN1	38	22	198976	2.80504e+06
HOXC6	39	22	25044.2	3.44005e+07
POU6F2	40	22	142086	1.90289e+08
PON3	41	22	375627	4.90789e+08
DOCK2	42	22	4.04338e+06	5.15724e+07
CYYR1	43	22	882510	1.09944e+09
SORCS1	44	22	2.67433e+07	3.25599e+09
LTB4R	45	22	336164	4.00185e+09
HOXA7	46	22	9.75302e+06	1.1358e+10
GALNT13	47	22	1.18358e+08	1.34903e+08
HOXA9	48	22	1.63329e+08	1.82282e+10
CCDC140	49	22	2.18409e+08	2.38778e+09
PAX3	50	22	3.98431e+08	4.26879e+09
PTH2R	51	22	4.19389e+07	4.40523e+09
HOXA11	52	22	5.47981e+08	5.64526e+09
ABHD12B	53	22	7.06577e+07	7.14176e+08
NEUROG1	54	22	7.55415e+07	7.494e+09
HOXC4	55	22	8.96891e+07	8.73571e+09
HOXA5	56	22	1.06383e+09	1.01766e+11
PSKH2	57	22	1.81955e+08	1.71006e+11
EVX2	58	22	1.92793e+09	1.77249e+10
PROM1	59	22	1.95215e+09	1.77249e+10
HOXD3	60	22	2.18179e+09	1.94798e+11
SOX17	61	22	2.36841e+09	2.07993e+10
QRFPR	62	22	2.72363e+09	2.3533e+11
PHYHIPL	63	22	3.16021e+09	2.68719e+11
RGS22	64	22	7.37939e+08	6.17678e+10
GALR3	65	22	9.53093e+08	7.85495e+10
COL14A1	66	22	1.04653e+09	8.49429e+09
NETO1	67	22	1.13647e+10	9.08668e+10
ALX1	68	22	1.45406e+10	1.1455e+12
LTB4R2	69	22	1.59021e+10	1.21735e+12
CIDEB	70	22	1.59071e+10	1.21735e+12
DMGDH	71	22	2.08826e+10	1.57561e+12
BHMT2	72	22	2.37549e+10	1.76743e+12
VIPR2	73	22	2.64581e+10	1.94159e+11
GABRA2	74	22	2.81166e+09	2.03541e+12
DGKI	75	22	3.53213e+09	2.52288e+11
SPEG	76	22	4.20151e+09	2.96151e+11
HOXD10	77	22	4.48868e+09	3.12284e+12
SIX6	78	22	4.90647e+09	3.36974e+11
HOXA1	79	22	6.03939e+09	4.09532e+12
MYF6	80	22	6.64236e+09	4.44789e+11
BOLL	81	22	8.3896e+09	5.54853e+11
GREM1	82	22	8.81076e+09	5.756e+11
PAX9	83	22	9.69792e+08	6.20229e+11
NPY	84	22	9.72544e+09	6.20229e+11
PPP1R3C	85	22	1.34168e+11	8.45573e+11
HOXA4	86	22	1.46822e+11	9.14567e+11
PAX8	87	22	1.62918e+11	0.0010031614483522078
ISL2	88	22	1.77769e+10	0.0010821673094153113
HOXA10	89	22	1.92526e+10	0.00115883443314698
DHRS4L2	90	22	1.96832e+11	0.0011661336958270108
ITGA8	91	22	1.98093e+11	0.0011661336958270108
PDGFRA	92	22	2.31264e+11	0.0013466074895249769
TRIM36	93	22	3.73642e+11	0.002151420555457589
KRT7	94	22	3.77513e+11	0.002151420555457589
GALR1	95	22	3.97881e+11	0.0022436302261617936
ADRB3	96	22	4.05167e+10	0.0022510036876661147
HOXC9	97	22	4.07593e+10	0.0022510036876661147
RASGRF2	98	22	4.85553e+10	0.002654192643596405
TBX20	99	22	4.94903e+10	0.0026779728052955527
DLEU7	100	22	5.15707e+10	0.002762644989828336
ZSWIM2	101	22	6.93617e+10	0.003673712157770282
SEC31B	102	22	6.99493e+09	0.003673712157770282
NID2	103	22	7.12519e+10	0.0037057888850594825
ACSS3	104	22	7.97589e+10	0.0041083504259926
RAX	105	22	8.49382e+10	0.004333468308696384
CLEC14A	106	22	9.2425e+10	0.0046393647253569195
NKX2.3	107	22	9.2666e+10	0.0046393647253569195
C12orf56	108	22	9.40034e+10	0.00465291735768732
FERD3L	109	22	9.46739e+10	0.00465291735768732
PCDHGB6	110	22	9.72129e+10	0.004734268191007182
SPAG6	111	22	1.18056e+12	0.005697516849522586
GATA3	112	22	1.25892e+12	0.006021450741751935
SIX3	113	22	1.43001e+12	0.006779257790161402
IFFO1	114	22	1.48583e+11	0.006982082408224611
TLX3	115	22	1.62402e+12	0.007565117176962203
NXPH2	116	22	1.69716e+12	0.007837661425017052
GRIA2	117	22	1.7356e+10	0.007946664956476193
FAM135B	118	22	1.75386e+12	0.007962210731459507
TXNRD1	119	22	1.82679e+12	0.008223641541519963
CD38	120	22	2.07347e+11	0.009256332997898058
PCDHGC4	121	22	2.35272e+12	0.010416153142155998
SLC6A15	122	22	2.81047e+09	0.012340723482704005
GPNMB	123	22	2.85228e+11	0.012422474686123399
HOXA6	124	22	2.94722e+12	0.012732456020653874
FOXG1	125	22	2.99681e+08	0.012843118813674222
RERG	126	22	3.19257e+11	0.013573492190114875
CYP26C1	127	22	3.30957e+11	0.013960112056652275
SALL3	128	22	3.34381e+11	0.01399435970428152
HOXD12	129	22	3.87839e+12	0.016105848961466135
CRHBP	130	22	3.96535e+12	0.016340311016221878
MGST1	131	22	4.28327e+11	0.0175156134706001
CA3	132	22	4.33786e+12	0.017538094930549558
CXCL6	133	22	4.35424e+12	0.017538094930549558
AKR1E2	134	22	4.58845e+11	0.01834288857680672
RALYL	135	22	4.62253e+11	0.01834288857680672
RARRES2	136	22	4.87168e+12	0.019189402060201425
DPYS	137	22	4.93219e+10	0.019285936879259072
CA9	138	22	5.03417e+11	0.01954205151208167
CARTPT	139	22	5.85723e+11	0.02257349331479042
MAB21L2	140	22	6.11255e+11	0.02338925088650064
ASCL4	141	22	6.64021e+11	0.025228093276507636
GNA14	142	22	7.96796e+11	0.030059423082172347
NKX2.5	143	22	8.2007e+11	0.030292015191976124
PIF1	144	22	8.24638e+11	0.030292015191976124
PTGDR	145	22	8.25019e+11	0.030292015191976124
TMPRSS12	146	22	8.2558e+11	0.030292015191976124
ACVRL1	147	22	9.00588e+11	0.03281939909338332
MTMR7	148	22	9.51278e+11	0.0342394905252772
CLIC6	149	22	9.5234e+11	0.0342394905252772
SYT10	150	22	0.0010054401854071094	0.035907620488172566
PCDHB6	151	22	0.0010184046705273286	0.03609368206174818
ZFP37	152	22	0.0010241253823755315	0.03609368206174818
CYP27A1	153	22	0.001041037228623935	0.03644991133162366
LIPG	154	22	0.001051544296204216	0.03657871944653237
LEP	155	22	0.0010757007649042632	0.03717760643607831
ZNF280B	156	22	0.0010910257776174013	0.037465545453182175
GPR135	157	22	0.0010985943964709835	0.03748516039423604
AQP1	158	22	0.0011627641578110363	0.0394235923632514
THBS4	159	22	0.0012097010436152994	0.04075703453237207
INA	160	22	0.001228385052775879	0.0409839662241057
PCDHA7	161	22	0.0012317376445923124	0.0409839662241057
UCN	162	22	0.001244791496081895	0.04116264225006612
PCDH10	163	22	0.001294042503548058	0.042528746573662256
PRDM14	164	22	0.0013463298185455415	0.0439773709631004
COLEC11	165	22	0.0013857646023317305	0.044991157422370184
MDGA2	166	22	0.0014051275854971323	0.04534499081631409
VSX2	167	22	0.0014857556126088088	0.047659837226020296
ITPRIPL1	168	22	0.0015703862884042853	0.05007475801774855
MESP2	169	22	0.001670278438486729	0.05294486150871839
ZPBP	170	22	0.0017108979339028369	0.05391341312892645
DSC3	171	22	0.0017468261283484748	0.05472366999744315
TLX1	172	22	0.001883683836755819	0.058667990194772805
MSX2	173	22	0.0018946667283461177	0.058668957593931516
TLX1NB	174	22	0.001909391926105441	0.058785129587050844
ZFHX4	175	22	0.001955979220802679	0.05987531820479973
RAB6C	176	22	0.002062168619455144	0.06276725735466594
IL2RB	177	22	0.0021102644847381504	0.06386828725843091
ANPEP	178	22	0.00213532790667479	0.06426377301155535
OSM	179	22	0.0021673129880678266	0.064861987022789655
PAX5	180	22	0.002196700698735612	0.06537625357292597
GATM	181	22	0.002323567636975317	0.06876989962031366
PLAC9	182	22	0.0025236774493819104	0.07428208844142249
HAND2	183	22	0.0025805859681933465	0.07554207121099321
ACRBP	184	22	0.0026558854228146142	0.07732379461966243
HOXC8	185	22	0.0027063462519057962	0.07829183955838548
RHCG	186	22	0.0027183651592047227	0.07829183955838548
CPT1B	187	22	0.0028779649344534736	0.08244523076934362
CD14	188	22	0.002923466999305512	0.08330325912382781
MAMDC2	189	22	0.0030120091892198507	0.08537213347434254
FBP1	190	22	0.0032692398698008812	0.09217535780275432
HAAO	191	22	0.0034364971906415457	0.09638385052495686
SLC16A8	192	22	0.0035631637400410174	0.09941597997604026
ALDH1A2	193	22	0.003767130110917502	0.10456225908904174
MOS	194	22	0.003820332226402732	0.10549236977752287
FOXB1	195	22	0.003968591424259216	0.10902432953721343
SPHKAP	196	22	0.004111640715449861	0.11237785363604544
ALDH7A1	197	22	0.004204630899351709	0.11409165725071664
ADAM32	198	22	0.004216940103722586	0.11409165725071664
CLDN5	199	22	0.004501106849086766	0.12116798688722515
SOX1	200	22	0.004577044403522777	0.12259613434835759
CMBL	201	22	0.004982271067961093	0.13278619955755014
GLDC	202	22	0.005607804489307559	0.14871786460010195
BCL2L10	203	22	0.005672703145657946	0.1496978854743331
C15orf48	204	22	0.005800837532807366	0.1519036059187752
NFAM1	205	22	0.005812999666482904	0.1519036059187752
PABPC3	206	22	0.00594861499927407	0.15406048668599936
SERP2	207	22	0.0059530559537057815	0.15406048668599936
MLPH	208	22	0.0060030992181838464	0.15460866592216763
CYP11A1	209	22	0.006239842968347942	0.159937027662392
TWIST1	210	22	0.006318631849886255	0.1611852896182889
PCDHB5	211	22	0.0066672969656859215	0.1692735063752582
THNSL2	212	22	0.006748768428779861	0.1705337380800647
CHRM2	213	22	0.006977606651178959	0.1754884452129844
UNC45A	214	22	0.007141568675497881	0.17877281960113153
PCDH8	215	22	0.007312636479773546	0.18140344570909356
HNF1A	216	22	0.007314381981176817	0.18140344570909356
RYR3	217	22	0.007468854489444538	0.18438089170485894
TBX5	218	22	0.007843298141244744	0.19273645936994538
C9orf129	219	22	0.008619531847563595	0.21084398222556247
WDR66	220	22	0.008775533212459583	0.21368423372339088
MSC	221	22	0.008861108838311024	0.214791674420055
UNC5D	222	22	0.009398300820321469	0.22678692565073022
SLC18A2	223	22	0.010044418205569273	0.241291248104191
TMEM132D	224	22	0.011308639881078547	0.27044814215597224
ACAN	225	22	0.01156922305547428	0.27545034625855874
ADCYAP1	226	22	0.011699814497908974	0.27732701887300165
FOXD4L1	227	22	0.011752583631353938	0.2773506190007183
PTCHD3	228	22	0.01187904450151177	0.2791054447131515
KATNAL2	229	22	0.012137891206693278	0.28394184800985106
CHKB	230	22	0.012204922011682632	0.284268553115582
CARD11	231	22	0.012698777093160876	0.29449068782711174
RANBP17	232	22	0.013089369054878383	0.3022403018404461
PTF1A	233	22	0.013234354471314188	0.3042765532310305
FKBP11	234	22	0.014238756199028618	0.32597015794100986
SFRP2	235	22	0.014560333752926657	0.3319136506996941
CPXM2	236	22	0.016086210000531606	0.3651433346307111
PENK	237	22	0.016604551995877598	0.3753189242274949
EGFL7	238	22	0.01668551568275116	0.3755643172794032
FLRT2	239	22	0.017103833902685498	0.3833691975593565
PLIN2	240	22	0.017465579050036425	0.38984627904602137
LTK	241	22	0.017584511087915814	0.3908723066305602
PCDHGC3	242	22	0.018006153128099132	0.398590753335649
NEUROD1	243	22	0.01896564205263618	0.41810265216449394
SCTR	244	22	0.01925843246503174	0.4217664758612958
C10orf67	245	22	0.019289301210755547	0.4217664758612958
ZNF483	246	22	0.020219957541945312	0.44031834370813433
GALNTL5	247	22	0.020976334112380462	0.45494016939280213
EBF3	248	22	0.021512542964779235	0.46365105147989033
GLRA3	249	22	0.021551075568133786	0.46365105147989033
GABRA1	250	22	0.02206018281825975	0.47270559742966994
ANKRD53	251	22	0.022476089150871313	0.4796988429530583
SLC24A2	252	22	0.02298965621854438	0.48871265223310423
ADCY4	253	22	0.02358741743180443	0.49943792562125033
NEFM	254	22	0.024125566613872405	0.507207691843373
FOXI2	255	22	0.02414372996454361	0.507207691843373
SOX11	256	22	0.027674837410710668	0.5791175937858478
BIN2	257	22	0.02800666638778485	0.5837809799197021
ZNF454	258	22	0.02822820278027558	0.5861181484261097
ALPK3	259	22	0.02857551840219565	0.5910388111218613
KLF14	260	22	0.02881970905490352	0.5937968515658391
OTP	261	22	0.030265638719590312	0.621199335712051
CTNND2	262	22	0.031043677281828882	0.634736561827318
ZDBF2	263	22	0.03140892599494705	0.6397628005890926
AVPR1A	264	22	0.031670271053377	0.6419293176005828
APEX1	265	22	0.031754950375985525	0.6419293176005828
OSGEP	266	22	0.03221766878712935	0.6488347807994435
SLC16A12	267	22	0.032966157164361444	0.6614221120954467
TRHDE	268	22	0.033116590766714575	0.661961107228694
TCERG1L	269	22	0.033598573485174976	0.669098729219637
SPDYA	270	22	0.03453875014347843	0.6852743871059777
GYPC	271	22	0.035831622297393645	0.7083025854137924
NPFFR2	272	22	0.036296675765038734	0.7148576914460019
PCDHB15	273	22	0.03772101051223051	0.7401884736777247
FLT3	274	22	0.03797426513496827	0.7424384610511863
RPS6KL1	275	22	0.039286285263611595	0.7652968369351539
MAGI2	276	22	0.039885821088485145	0.7741606651123729
NIPAL4	277	22	0.04007621225741819	0.7750479027544739
VAX1	278	22	0.040571096616292844	0.7817962754441755
REC8	279	22	0.04224205066620415	0.8110776538310238
NPY2R	280	22	0.0429271129622387	0.8212876576382597
EMX2	281	22	0.04313204231704173	0.8222717106490838
TMEFF2	282	22	0.04364684013846022	0.8274100752864061
PKDREJ	283	22	0.043710481856646055	0.8274100752864061
QPCT	284	22	0.04483707771151237	0.8457472721851119
NPBWR1	285	22	0.045002004492294655	0.8458797826849911
MFNG	286	22	0.048554859282015535	0.9089960316134598
MAP9	287	22	0.04869924604686634	0.9089960316134598
SH2D3C	288	22	0.04897334450912065	0.9109382171366642
ITGA4	289	22	0.04917343547783066	0.911495134445463
C1QL3	290	22	0.04938559891645784	0.9122712186050506
CTAGE1	291	22	0.05081485358573798	0.933594477976464
PCDHA1	292	22	0.05088848003903817	0.933594477976464
EPO	293	22	0.053913409152520284	0.9835605448502235
PIWIL2	294	22	0.053979242147837544	0.9835605448502235
NPR2	295	22	0.05515293805189512	0.9999999999999967
AOX1	296	22	0.05727860266821984	0.9999999999999967
SLC27A6	297	22	0.05733414351700767	0.9999999999999967
CMKLR1	298	22	0.0574734352714205	0.9999999999999967
DLX1	299	22	0.05758511709629985	0.9999999999999967
PKD2L2	300	22	0.05881440231435818	0.9999999999999967
PTGS1	301	22	0.059739803808471194	0.9999999999999967
SPOCK2	302	22	0.06109051769182758	0.9999999999999967
LOXL3	303	22	0.06265546780208191	0.9999999999999967
MLNR	304	22	0.06332442555971525	0.9999999999999967
ANKMY1	305	22	0.06413891000537796	0.9999999999999967
TSPYL5	306	22	0.06521772253788856	0.9999999999999967
ADAMTS5	307	22	0.06525788904273491	0.9999999999999967
SORCS3	308	22	0.06735221649905468	0.9999999999999967
DNAJC15	309	22	0.06749949887838469	0.9999999999999967
TOX	310	22	0.07100321820876515	0.9999999999999967
ACP1	311	22	0.0717239014620842	0.9999999999999967
SH3YL1	312	22	0.07244438106721963	0.9999999999999967
ADHFE1	313	22	0.0726560038421201	0.9999999999999967
CCDC65	314	22	0.07282064504802618	0.9999999999999967
CCNI2	315	22	0.07402342967447682	0.9999999999999967
LHCGR	316	22	0.07692543197874874	0.9999999999999967
PNOC	317	22	0.0799294373354643	0.9999999999999967
SPEF2	318	22	0.0801904637901286	0.9999999999999967
ECHDC3	319	22	0.08312907769761722	0.9999999999999967
TRMT12	320	22	0.08508611705711752	0.9999999999999967
WDR17	321	22	0.08591199362248182	0.9999999999999967
PCDHA6	322	22	0.08670488663744214	0.9999999999999967
SLC25A2	323	22	0.08892047956932674	0.9999999999999967
SATB2	324	22	0.09125389810322508	0.9999999999999967
DLX2	325	22	0.09157811139976751	0.9999999999999967
STMN2	326	22	0.09238503081157333	0.9999999999999967
HAND1	327	22	0.09381530990348816	0.9999999999999967
SH2D4B	328	22	0.09521787344710236	0.9999999999999967
TBR1	329	22	0.09813560683640311	0.9999999999999967
PFN3	330	22	0.09924925184649071	0.9999999999999967
GPRC5A	331	22	0.09926810682246015	0.9999999999999967
FAIM2	332	22	0.09983297104932887	0.9999999999999967
INPP5D	333	22	0.10229879808017406	0.9999999999999967
PCDHA3	334	22	0.10347908244363367	0.9999999999999967
ATP10A	335	22	0.10512000811637094	0.9999999999999967
ST8SIA5	336	22	0.1059225286491746	0.9999999999999967
WDR72	337	22	0.10699061402871347	0.9999999999999967
HMX2	338	22	0.1084174905200589	0.9999999999999967
LAMB1	339	22	0.1096004532795207	0.9999999999999967
GRM6	340	22	0.10987618493400242	0.9999999999999967
PCDH20	341	22	0.11005271615545252	0.9999999999999967
CEBPE	342	22	0.11055492945976386	0.9999999999999967
CACNB4	343	22	0.11082660206612996	0.9999999999999967
NKX3.2	344	22	0.11240053997531171	0.9999999999999967
LRRTM1	345	22	0.11418798984824816	0.9999999999999967
CNGA3	346	22	0.1153761589600404	0.9999999999999967
NNT	347	22	0.1162220046741501	0.9999999999999967
MGA	348	22	0.11670179990843145	0.9999999999999967
CGREF1	349	22	0.1168853911138459	0.9999999999999967
PCDHA5	350	22	0.11792790852652241	0.9999999999999967
KCNN2	351	22	0.12088817543214761	0.9999999999999967
CBR1	352	22	0.12122374619469212	0.9999999999999967
TLX2	353	22	0.12161056169584016	0.9999999999999967
ADAMTS12	354	22	0.12396606185960501	0.9999999999999967
TRIL	355	22	0.12763944691075332	0.9999999999999967
POMC	356	22	0.12862600695920964	0.9999999999999967
FES	357	22	0.13032723804882138	0.9999999999999967
KCNK10	358	22	0.1309272463430863	0.9999999999999967
NEFH	359	22	0.13363896049481394	0.9999999999999967
GATA4	360	22	0.133905687339749	0.9999999999999967
RIPK3	361	22	0.1350964276642519	0.9999999999999967
PHYHIP	362	22	0.13535672576311714	0.9999999999999967
LHFPL3	363	22	0.13569635954428408	0.9999999999999967
KLHDC7B	364	22	0.13635659021661184	0.9999999999999967
ITGA5	365	22	0.13980789111298209	0.9999999999999967
TAC1	366	22	0.14175582605796042	0.9999999999999967
ZFP2	367	22	0.14190684196559078	0.9999999999999967
ACTL6B	368	22	0.14211917092219722	0.9999999999999967
ANK1	369	22	0.1430422774141682	0.9999999999999967
LAG3	370	22	0.14687089319585558	0.9999999999999967
DLGAP1	371	22	0.14717657776203094	0.9999999999999967
PTGER4	372	22	0.14966191862043515	0.9999999999999967
ARHGEF4	373	22	0.149790570742676	0.9999999999999967
BARX1	374	22	0.15385892287573402	0.9999999999999967
PRSS3	375	22	0.1574412475279579	0.9999999999999967
GRASP	376	22	0.15816194176310197	0.9999999999999967
GLRB	377	22	0.1581855507130607	0.9999999999999967
TNFRSF10D	378	22	0.15909305697246262	0.9999999999999967
HIBADH	379	22	0.15911934574926367	0.9999999999999967
IRAK3	380	22	0.15936736360100215	0.9999999999999967
ARSI	381	22	0.1599664309154725	0.9999999999999967
KCNA6	382	22	0.16011887898728158	0.9999999999999967
GCHFR	383	22	0.16188244145473737	0.9999999999999967
PDK4	384	22	0.1621506410704489	0.9999999999999967
SLC18A3	385	22	0.16285059994498416	0.9999999999999967
ADAMTS16	386	22	0.16326560178191465	0.9999999999999967
FGF5	387	22	0.16477860918955123	0.9999999999999967
PITX3	388	22	0.16478052070759452	0.9999999999999967
AQP6	389	22	0.16635998382418113	0.9999999999999967
EN2	390	22	0.16642036250290634	0.9999999999999967
FOXB2	391	22	0.16776878331144787	0.9999999999999967
DOK6	392	22	0.1712561253658523	0.9999999999999967
POU4F2	393	22	0.17186001737615234	0.9999999999999967
C9orf106	394	22	0.17186807287398573	0.9999999999999967
ST8SIA3	395	22	0.17210265892617624	0.9999999999999967
RCCD1	396	22	0.1774911350185384	0.9999999999999967
PML	397	22	0.17837296974009398	0.9999999999999967
APBB1IP	398	22	0.17957292604694158	0.9999999999999967
CLIC3	399	22	0.18095323745084638	0.9999999999999967
GSX2	400	22	0.18429750283497295	0.9999999999999967
VDR	401	22	0.1844407599913279	0.9999999999999967
POU4F3	402	22	0.18501040025710636	0.9999999999999967
AIFM3	403	22	0.18532055690741908	0.9999999999999967
ELOVL3	404	22	0.1857040361616253	0.9999999999999967
FGF2	405	22	0.1870986777637113	0.9999999999999967
KCTD8	406	22	0.18755842715768423	0.9999999999999967
VSTM2A	407	22	0.18787976062598932	0.9999999999999967
HSPA2	408	22	0.18900663763287165	0.9999999999999967
TPM1	409	22	0.18963064172762015	0.9999999999999967
NPM2	410	22	0.19311407028847036	0.9999999999999967
NPR3	411	22	0.19510432232746905	0.9999999999999967
ZNF354C	412	22	0.19647220109003913	0.9999999999999967
GPC6	413	22	0.19655073293852096	0.9999999999999967
GLT1D1	414	22	0.19688220012542074	0.9999999999999967
MFSD2B	415	22	0.19868193582537447	0.9999999999999967
ZNF300	416	22	0.1990553257845738	0.9999999999999967
GPR78	417	22	0.20076792984709785	0.9999999999999967
DBX2	418	22	0.20263984070742178	0.9999999999999967
ACER2	419	22	0.20625161231959918	0.9999999999999967
DDIT4L	420	22	0.2077796110711173	0.9999999999999967
NPTX2	421	22	0.20813274852199634	0.9999999999999967
HTR1A	422	22	0.2103451078777713	0.9999999999999967
CYP1B1	423	22	0.21197164621677836	0.9999999999999967
SLC46A2	424	22	0.21349427615496697	0.9999999999999967
CUEDC2	425	22	0.2152829984997045	0.9999999999999967
TACR3	426	22	0.2152871094405992	0.9999999999999967
LRRC24	427	22	0.21567156322994932	0.9999999999999967
DND1	428	22	0.21726571616377194	0.9999999999999967
ASPG	429	22	0.21765559324117195	0.9999999999999967
SYN3	430	22	0.21806232763872915	0.9999999999999967
ABO	431	22	0.21834945403175554	0.9999999999999967
F2R	432	22	0.22117946579904002	0.9999999999999967
TNFRSF11B	433	22	0.22129909331004896	0.9999999999999967
GPR176	434	22	0.22281379194635983	0.9999999999999967
MARVELD2	435	22	0.22336076577961203	0.9999999999999967
ST6GALNAC4	436	22	0.22429348127414062	0.9999999999999967
SSTR3	437	22	0.22607928313918707	0.9999999999999967
PTGER2	438	22	0.22882483331604364	0.9999999999999967
SSTR1	439	22	0.2291853050227551	0.9999999999999967
HOXC5	440	22	0.23080738916250482	0.9999999999999967
TUBGCP5	441	22	0.23317408924493616	0.9999999999999967
ZNF512	442	22	0.23337661728619388	0.9999999999999967
LHX2	443	22	0.23592892016558645	0.9999999999999967
VWC2	444	22	0.23690984839597548	0.9999999999999967
NKX6.2	445	22	0.2403658512865602	0.9999999999999967
CBLN2	446	22	0.24069182192103333	0.9999999999999967
DRG1	447	22	0.24138016931611728	0.9999999999999967
RFX4	448	22	0.2417116053178378	0.9999999999999967
SLC10A4	449	22	0.241791532453623	0.9999999999999967
TNFRSF10C	450	22	0.24222043207691363	0.9999999999999967
ZAR1	451	22	0.2424500649452653	0.9999999999999967
HAL	452	22	0.244375478363926	0.9999999999999967
HRH2	453	22	0.24454673099911764	0.9999999999999967
RSPO2	454	22	0.2455936744566292	0.9999999999999967
OXGR1	455	22	0.24741214822977672	0.9999999999999967
EPDR1	456	22	0.24891718726526071	0.9999999999999967
MFGE8	457	22	0.25163666947390667	0.9999999999999967
HVCN1	458	22	0.2518420690773352	0.9999999999999967
ALDH1B1	459	22	0.2546824744911039	0.9999999999999967
MEOX2	460	22	0.25818838603284616	0.9999999999999967
HOXC12	461	22	0.2592091925326432	0.9999999999999967
C15orf41	462	22	0.2601862158703777	0.9999999999999967
FAM110B	463	22	0.26143820250539096	0.9999999999999967
KAZALD1	464	22	0.26321831396342443	0.9999999999999967
SNRNP27	465	22	0.26529469876190814	0.9999999999999967
OSR1	466	22	0.26538192257857107	0.9999999999999967
GALNT6	467	22	0.2668523833468261	0.9999999999999967
ACAA2	468	22	0.2672536157170661	0.9999999999999967
IFI27L2	469	22	0.26753050300663744	0.9999999999999967
PGBD4	470	22	0.2703665396617608	0.9999999999999967
TSPAN11	471	22	0.27056604004043344	0.9999999999999967
ELMO1	472	22	0.27125715248714694	0.9999999999999967
TRPS1	473	22	0.27137746259894685	0.9999999999999967
RXFP3	474	22	0.2714687245493617	0.9999999999999967
GJD2	475	22	0.27177351564138963	0.9999999999999967
MKX	476	22	0.2721816681527976	0.9999999999999967
GPR26	477	22	0.27406859342133844	0.9999999999999967
UBAP2	478	22	0.2751137517610758	0.9999999999999967
ELP3	479	22	0.2751661989564356	0.9999999999999967
TERT	480	22	0.2758262875733197	0.9999999999999967
HOXC10	481	22	0.27800394695237063	0.9999999999999967
LRFN5	482	22	0.27841799326120614	0.9999999999999967
ACADS	483	22	0.28012293553527795	0.9999999999999967
DES	484	22	0.28197043131448396	0.9999999999999967
CA8	485	22	0.28206417605508577	0.9999999999999967
SHH	486	22	0.2838147834666162	0.9999999999999967
EPHA5	487	22	0.28568409834516695	0.9999999999999967
BDKRB2	488	22	0.28621894425587807	0.9999999999999967
BCAT1	489	22	0.2862526207825836	0.9999999999999967
HMX3	490	22	0.2876590227676815	0.9999999999999967
CYP26A1	491	22	0.2882334086863775	0.9999999999999967
PLEKHA2	492	22	0.2886042860626244	0.9999999999999967
FBXL7	493	22	0.28891515365799847	0.9999999999999967
NRG3	494	22	0.28920458000731525	0.9999999999999967
NPY5R	495	22	0.2892196725261103	0.9999999999999967
GPT	496	22	0.28958592782291204	0.9999999999999967
MBD6	497	22	0.29036523693861666	0.9999999999999967
JAM2	498	22	0.2950697754918517	0.9999999999999967
CSMD1	499	22	0.29563745944833114	0.9999999999999967
CNTNAP5	500	22	0.2996654379277587	0.9999999999999967
ST8SIA1	501	22	0.30125555208016813	0.9999999999999967
CNRIP1	502	22	0.3012868670055862	0.9999999999999967
DDN	503	22	0.302271940828185	0.9999999999999967
RAMP3	504	22	0.3023829455775845	0.9999999999999967
LYPD2	505	22	0.30241889791426513	0.9999999999999967
BMP4	506	22	0.3039555370121623	0.9999999999999967
PCDHAC2	507	22	0.3053398479337857	0.9999999999999967
ARAP3	508	22	0.3060871445256325	0.9999999999999967
LRAT	509	22	0.30663821568243255	0.9999999999999967
S1PR3	510	22	0.30672358226028573	0.9999999999999967
PNMA1	511	22	0.3069392403428323	0.9999999999999967
C9orf47	512	22	0.3070373014654222	0.9999999999999967
COL2A1	513	22	0.307342714391994	0.9999999999999967
SHISA3	514	22	0.3076737730985679	0.9999999999999967
ENPEP	515	22	0.3091301743212421	0.9999999999999967
SLC26A5	516	22	0.3103364984067161	0.9999999999999967
EBF1	517	22	0.3113205103011207	0.9999999999999967
AMN	518	22	0.3118354503643117	0.9999999999999967
NKX6.1	519	22	0.3122836610860577	0.9999999999999967
PCDH17	520	22	0.3126856866755776	0.9999999999999967
ONECUT2	521	22	0.3128235832801925	0.9999999999999967
SFXN3	522	22	0.31350082786230843	0.9999999999999967
ARPC1B	523	22	0.3139356950264535	0.9999999999999967
SLC7A4	524	22	0.31470138306640905	0.9999999999999967
EIF4EBP3	525	22	0.31593781456328784	0.9999999999999967
POU3F3	526	22	0.3160810096562196	0.9999999999999967
TSC22D4	527	22	0.3180759490175025	0.9999999999999967
MAL	528	22	0.31827885030995484	0.9999999999999967
TBX1	529	22	0.31974300109224996	0.9999999999999967
PAM	530	22	0.32204528855343223	0.9999999999999967
PDZD7	531	22	0.32244524134169195	0.9999999999999967
GABRB3	532	22	0.3225764172282092	0.9999999999999967
TNFAIP2	533	22	0.32425542631435866	0.9999999999999967
NPY1R	534	22	0.3244548615028963	0.9999999999999967
PNPT1	535	22	0.3250218085918209	0.9999999999999967
EN1	536	22	0.32510155974365995	0.9999999999999967
BRD1	537	22	0.32652372322712	0.9999999999999967
NEFL	538	22	0.32680765901789965	0.9999999999999967
SPOCK1	539	22	0.3271879821012974	0.9999999999999967
PDX1	540	22	0.32823260863636194	0.9999999999999967
EIF3L	541	22	0.3290194256037036	0.9999999999999967
SOX10	542	22	0.32955165204288206	0.9999999999999967
TMEM215	543	22	0.33069168882336886	0.9999999999999967
SIM2	544	22	0.3318085143272921	0.9999999999999967
CDH7	545	22	0.3319713546554109	0.9999999999999967
KCNJ8	546	22	0.33308863543155587	0.9999999999999967
RHOF	547	22	0.33315748961458463	0.9999999999999967
TLL1	548	22	0.33353765703312954	0.9999999999999967
SRRM4	549	22	0.33391727321758485	0.9999999999999967
RPH3A	550	22	0.3364453010465766	0.9999999999999967
CHRND	551	22	0.33814789865783074	0.9999999999999967
ZMAT4	552	22	0.33846407893128866	0.9999999999999967
FBN2	553	22	0.3387594587978771	0.9999999999999967
PTGES3	554	22	0.33887679714062124	0.9999999999999967
BNC1	555	22	0.34029428643234366	0.9999999999999967
IQUB	556	22	0.34135314424688074	0.9999999999999967
FAM3B	557	22	0.34182617507072427	0.9999999999999967
RADIL	558	22	0.34205467711985027	0.9999999999999967
HOXA13	559	22	0.3434271382239769	0.9999999999999967
SLC40A1	560	22	0.34394977452619324	0.9999999999999967
EDNRA	561	22	0.34547474987759696	0.9999999999999967
AEBP1	562	22	0.3468421927822554	0.9999999999999967
DAB2	563	22	0.3472264438556643	0.9999999999999967
C4orf19	564	22	0.347709179960707	0.9999999999999967
PEBP1	565	22	0.34803079255032743	0.9999999999999967
FIGLA	566	22	0.34896476287527856	0.9999999999999967
RUSC2	567	22	0.34930971849195014	0.9999999999999967
LGALS1	568	22	0.35112855684502176	0.9999999999999967
SUOX	569	22	0.35213595412815113	0.9999999999999967
UCHL1	570	22	0.35301941203406495	0.9999999999999967
TRIP6	571	22	0.356904067489921	0.9999999999999967
MIPOL1	572	22	0.3590154157151286	0.9999999999999967
CD72	573	22	0.359208391821403	0.9999999999999967
NFE2L3	574	22	0.3612057139106114	0.9999999999999967
FRMD3	575	22	0.3620522160646953	0.9999999999999967
CIDEA	576	22	0.3623481520082272	0.9999999999999967
CDH2	577	22	0.36292462895995814	0.9999999999999967
SLC45A4	578	22	0.3633117063596428	0.9999999999999967
ATOH1	579	22	0.363674717538337	0.9999999999999967
P2RX6	580	22	0.363674835939017	0.9999999999999967
VPS37B	581	22	0.3650939728930116	0.9999999999999967
WNT2	582	22	0.36743425325170104	0.9999999999999967
CYP7B1	583	22	0.36764261072025006	0.9999999999999967
SV2C	584	22	0.3697016570693748	0.9999999999999967
FBN1	585	22	0.369836996288025	0.9999999999999967
SYBU	586	22	0.3717572554250659	0.9999999999999967
CDX2	587	22	0.37278874480720314	0.9999999999999967
LIF	588	22	0.37356023409329375	0.9999999999999967
OLIG2	589	22	0.37512423089041186	0.9999999999999967
ASZ1	590	22	0.3753024490733082	0.9999999999999967
KCNK13	591	22	0.37609917862457964	0.9999999999999967
GPX3	592	22	0.3780928134074389	0.9999999999999967
GMPPA	593	22	0.37989207232631783	0.9999999999999967
ZFAND2B	594	22	0.3804188652871021	0.9999999999999967
GSTK1	595	22	0.3809719459673297	0.9999999999999967
TET1	596	22	0.38108188692410827	0.9999999999999967
ADRA1A	597	22	0.38135744928307896	0.9999999999999967
LHX6	598	22	0.3825093370345529	0.9999999999999967
GRIN2B	599	22	0.38669249449275617	0.9999999999999967
SLC5A8	600	22	0.3875119640858676	0.9999999999999967
C8orf58	601	22	0.38805479282880184	0.9999999999999967
NTSR2	602	22	0.388536805974646	0.9999999999999967
SLIT3	603	22	0.38913697190019503	0.9999999999999967
FLNC	604	22	0.3917772515478688	0.9999999999999967
HSPB8	605	22	0.39243415654976355	0.9999999999999967
C8orf34	606	22	0.39281028228051645	0.9999999999999967
TMTC1	607	22	0.39312268011208684	0.9999999999999967
CCDC74A	608	22	0.3992489335972112	0.9999999999999967
ST18	609	22	0.3995884014636604	0.9999999999999967
LIMK2	610	22	0.39966877964551933	0.9999999999999967
PXDN	611	22	0.399714490561747	0.9999999999999967
PRPH	612	22	0.4010681003101825	0.9999999999999967
CACNA1C	613	22	0.40335481030544545	0.9999999999999967
CNTNAP2	614	22	0.40376263658386985	0.9999999999999967
NCAM2	615	22	0.4049246340297319	0.9999999999999967
MTFMT	616	22	0.4067006467196637	0.9999999999999967
FKBP1B	617	22	0.4070772138218436	0.9999999999999967
HAS2	618	22	0.4088801041899028	0.9999999999999967
UBL7	619	22	0.40890054509207674	0.9999999999999967
FBXO32	620	22	0.4106161393547982	0.9999999999999967
EGR4	621	22	0.4106246081500016	0.9999999999999967
FEZF1	622	22	0.4121645533543657	0.9999999999999967
PDLIM2	623	22	0.412340156188394	0.9999999999999967
RPP25	624	22	0.41294964681483437	0.9999999999999967
BAALC	625	22	0.41561500639868154	0.9999999999999967
ESYT1	626	22	0.41579596456992235	0.9999999999999967
VPS28	627	22	0.4161149879019889	0.9999999999999967
TMEM184A	628	22	0.4161352685425287	0.9999999999999967
FN1	629	22	0.4168683663437958	0.9999999999999967
PAN2	630	22	0.41694462377195846	0.9999999999999967
CCDC74B	631	22	0.41702291583982676	0.9999999999999967
TBC1D13	632	22	0.41830372508857716	0.9999999999999967
AMIGO2	633	22	0.41834092613812407	0.9999999999999967
DERL3	634	22	0.41881806592065635	0.9999999999999967
CLDN23	635	22	0.4195503526303696	0.9999999999999967
STOX2	636	22	0.4200361826327077	0.9999999999999967
WNT1	637	22	0.4201641232990465	0.9999999999999967
SLC38A1	638	22	0.42137629936597043	0.9999999999999967
ZNF804B	639	22	0.42244074556812844	0.9999999999999967
GLIS3	640	22	0.4230267083727004	0.9999999999999967
AGAP11	641	22	0.425079873337654	0.9999999999999967
LOXL4	642	22	0.42612456012775146	0.9999999999999967
PEG10	643	22	0.4269565772457614	0.9999999999999967
SCG2	644	22	0.4275847698838539	0.9999999999999967
SGCE	645	22	0.42832929432141403	0.9999999999999967
HADHB	646	22	0.4288015559064316	0.9999999999999967
GNG11	647	22	0.4291564207727666	0.9999999999999967
DPP4	648	22	0.42989091483826886	0.9999999999999967
HOXD11	649	22	0.4306432699636817	0.9999999999999967
DMRT1	650	22	0.43085417170226364	0.9999999999999967
GJA3	651	22	0.43164510490236924	0.9999999999999967
HADHA	652	22	0.43173271209471265	0.9999999999999967
OAS3	653	22	0.4323883618232539	0.9999999999999967
MPST	654	22	0.4328763548214484	0.9999999999999967
DKK1	655	22	0.432877414096253	0.9999999999999967
TST	656	22	0.4329360287262689	0.9999999999999967
KLF11	657	22	0.4332117359541082	0.9999999999999967
ORAI2	658	22	0.4339986973666839	0.9999999999999967
DLX6	659	22	0.43408038971116397	0.9999999999999967
SOX7	660	22	0.43417904248354067	0.9999999999999967
ASCL1	661	22	0.4352702082915414	0.9999999999999967
LTC4S	662	22	0.4367415670860405	0.9999999999999967
LRRC61	663	22	0.43675836348172303	0.9999999999999967
DDIT3	664	22	0.43730473066463943	0.9999999999999967
SPRY4	665	22	0.43764158269816483	0.9999999999999967
RAPGEF3	666	22	0.4397077513492341	0.9999999999999967
C1QL4	667	22	0.43981975789177613	0.9999999999999967
TCF7L1	668	22	0.4398372711840728	0.9999999999999967
NODAL	669	22	0.44059198412572714	0.9999999999999967
CACNA1B	670	22	0.4407437394143113	0.9999999999999967
ONECUT1	671	22	0.442480992050142	0.9999999999999967
RNF165	672	22	0.44376028291936265	0.9999999999999967
RBM44	673	22	0.44554499774217105	0.9999999999999967
GRP	674	22	0.4457179297751317	0.9999999999999967
MED27	675	22	0.4458799528782385	0.9999999999999967
RAB11FIP1	676	22	0.4459705821133985	0.9999999999999967
NAGA	677	22	0.4471318993657354	0.9999999999999967
ADD2	678	22	0.4477544924308167	0.9999999999999967
HERC5	679	22	0.4483058326101469	0.9999999999999967
TMEM30B	680	22	0.44870004613640574	0.9999999999999967
ISL1	681	22	0.4490930033545065	0.9999999999999967
ARID3C	682	22	0.45014002008401116	0.9999999999999967
PPP1R9A	683	22	0.450503821919882	0.9999999999999967
NRBF2	684	22	0.45057044196123647	0.9999999999999967
FCHSD1	685	22	0.4507057580325855	0.9999999999999967
ZNF572	686	22	0.45111199469506336	0.9999999999999967
SNURF	687	22	0.45126440993581385	0.9999999999999967
GSX1	688	22	0.4524238946075551	0.9999999999999967
CCDC134	689	22	0.4527801946637673	0.9999999999999967
GPR37	690	22	0.45307039703071034	0.9999999999999967
CRISPLD1	691	22	0.4531841999476894	0.9999999999999967
ADD3	692	22	0.45326480796426016	0.9999999999999967
KBTBD13	693	22	0.45380199778404473	0.9999999999999967
OLIG1	694	22	0.45447914135616274	0.9999999999999967
GRIK1	695	22	0.4546951425916616	0.9999999999999967
FAM114A1	696	22	0.4548001250332907	0.9999999999999967
GDNF	697	22	0.455046881539344	0.9999999999999967
LTBP2	698	22	0.4555260317049735	0.9999999999999967
ATP9B	699	22	0.455720011132949	0.9999999999999967
C5orf49	700	22	0.45582519474117067	0.9999999999999967
PRDM5	701	22	0.4567054273069117	0.9999999999999967
LGALS3	702	22	0.4578947806229185	0.9999999999999967
ALS2	703	22	0.4579070900308977	0.9999999999999967
PAQR5	704	22	0.4609126678451919	0.9999999999999967
DUSP2	705	22	0.4610445386126203	0.9999999999999967
MEGF10	706	22	0.46166065932249833	0.9999999999999967
POLR1B	707	22	0.46193688747623207	0.9999999999999967
KCNIP2	708	22	0.46269672817937463	0.9999999999999967
TUSC3	709	22	0.46322432511939987	0.9999999999999967
TPM2	710	22	0.4632749971963661	0.9999999999999967
TMEM163	711	22	0.46384599178266567	0.9999999999999967
SRD5A2	712	22	0.4640229429117849	0.9999999999999967
ECEL1	713	22	0.46601892052101107	0.9999999999999967
SLC6A7	714	22	0.4674803979134555	0.9999999999999967
TMEM200C	715	22	0.46763708066687437	0.9999999999999967
G3BP1	716	22	0.46798555868307756	0.9999999999999967
EVC2	717	22	0.46805558059262253	0.9999999999999967
LAMA3	718	22	0.4684263554402606	0.9999999999999967
IRX4	719	22	0.46857132342449537	0.9999999999999967
PRELID2	720	22	0.4696991113434803	0.9999999999999967
LPL	721	22	0.4697794217715908	0.9999999999999967
AK1	722	22	0.47047471243506106	0.9999999999999967
FRAT1	723	22	0.47163019303002285	0.9999999999999967
TUBA4A	724	22	0.473094328003703	0.9999999999999967
CRMP1	725	22	0.47379531018191506	0.9999999999999967
PRPF40B	726	22	0.47439469593863964	0.9999999999999967
SLC26A4	727	22	0.4747883968700194	0.9999999999999967
YIPF5	728	22	0.4753891074315938	0.9999999999999967
TUBB6	729	22	0.4757451341476671	0.9999999999999967
SDR16C5	730	22	0.4762740323760402	0.9999999999999967
TMEM171	731	22	0.4763407397441372	0.9999999999999967
TPRKB	732	22	0.47672199205291216	0.9999999999999967
UNC5C	733	22	0.4767908793477232	0.9999999999999967
NPFFR1	734	22	0.4774275076179815	0.9999999999999967
DSCAM	735	22	0.47772619825720025	0.9999999999999967
REEP2	736	22	0.47851795151737425	0.9999999999999967
IGFBP6	737	22	0.47881642190931345	0.9999999999999967
RFC1	738	22	0.47908168216208	0.9999999999999967
MSX1	739	22	0.4814125808222544	0.9999999999999967
GPC5	740	22	0.48169705117948997	0.9999999999999967
TSLP	741	22	0.4820166258534864	0.9999999999999967
FABP5	742	22	0.48214342257364073	0.9999999999999967
LBX1	743	22	0.4823844107947592	0.9999999999999967
CXCL1	744	22	0.4830489927134065	0.9999999999999967
KIF12	745	22	0.4831902575502355	0.9999999999999967
ADAMTS3	746	22	0.4833198128475388	0.9999999999999967
SLC8A3	747	22	0.4840125681834085	0.9999999999999967
SH2B3	748	22	0.485264212433267	0.9999999999999967
INPP4B	749	22	0.48559717105766237	0.9999999999999967
DLK1	750	22	0.48720937853046004	0.9999999999999967
SNED1	751	22	0.4879490760057982	0.9999999999999967
GALT	752	22	0.48807920723446024	0.9999999999999967
KDR	753	22	0.48871697520982116	0.9999999999999967
PDE3A	754	22	0.4908858943327669	0.9999999999999967
ADRA2A	755	22	0.4916947844031793	0.9999999999999967
SRP19	756	22	0.49180829309055013	0.9999999999999967
SLC25A21	757	22	0.49193817091047404	0.9999999999999967
PODXL	758	22	0.4930910931014307	0.9999999999999967
FBLN5	759	22	0.4932582294199037	0.9999999999999967
FTCD	760	22	0.49354843300127865	0.9999999999999967
SVEP1	761	22	0.4935740104255822	0.9999999999999967
NALCN	762	22	0.49373191849180253	0.9999999999999967
MMP16	763	22	0.4941176601203926	0.9999999999999967
CA12	764	22	0.49418620130437585	0.9999999999999967
MMP14	765	22	0.4944001953382279	0.9999999999999967
LBX2	766	22	0.4945127927505735	0.9999999999999967
REXO4	767	22	0.49497170766172455	0.9999999999999967
PRKCQ	768	22	0.4950319029900932	0.9999999999999967
FGF10	769	22	0.49628328434368946	0.9999999999999967
RIN3	770	22	0.49645937264764123	0.9999999999999967
RAMP1	771	22	0.4974838786098568	0.9999999999999967
WDFY1	772	22	0.4977071999478704	0.9999999999999967
EFEMP1	773	22	0.4981695526136021	0.9999999999999967
SRP72	774	22	0.49870526223871714	0.9999999999999967
ATF1	775	22	0.49920235166026644	0.9999999999999967
DDX58	776	22	0.4994327064974286	0.9999999999999967
PIK3IP1	777	22	0.49992048456455784	0.9999999999999967
SPTB	778	22	0.5001141484289646	0.9999999999999967
NEUROG3	779	22	0.5007395313604154	0.9999999999999967
FOXN3	780	22	0.502112413186905	0.9999999999999967
FAM167A	781	22	0.5023071498021298	0.9999999999999967
PKN3	782	22	0.5023691244993225	0.9999999999999967
NXPH1	783	22	0.5027529770305781	0.9999999999999967
SNX33	784	22	0.5034574119581606	0.9999999999999967
EPHX2	785	22	0.504924642318032	0.9999999999999967
TMEM37	786	22	0.505336125155165	0.9999999999999967
GSC	787	22	0.505612174950468	0.9999999999999967
SLC7A2	788	22	0.5061958397831936	0.9999999999999967
ZNF3	789	22	0.5085005847475491	0.9999999999999967
GCAT	790	22	0.5088142443197264	0.9999999999999967
RNF175	791	22	0.5090309871625341	0.9999999999999967
TRIM14	792	22	0.5092930936864662	0.9999999999999967
KCTD16	793	22	0.5107397585767781	0.9999999999999967
BEND4	794	22	0.5108037515959628	0.9999999999999967
MATN3	795	22	0.5109562922249461	0.9999999999999967
PCYOX1L	796	22	0.5110083042534629	0.9999999999999967
RAD52	797	22	0.5116930726414399	0.9999999999999967
FGF20	798	22	0.5119084846661833	0.9999999999999967
CPZ	799	22	0.5125667164246348	0.9999999999999967
TP53BP1	800	22	0.5138227374277319	0.9999999999999967
CPE	801	22	0.5138360428246657	0.9999999999999967
DZIP1	802	22	0.5142783042274423	0.9999999999999967
IL17REL	803	22	0.5150697654982438	0.9999999999999967
NECAB1	804	22	0.516532308208986	0.9999999999999967
TRPM7	805	22	0.5170412168912668	0.9999999999999967
ZCCHC10	806	22	0.5170799892160722	0.9999999999999967
RGS14	807	22	0.5170811385579538	0.9999999999999967
HPSE	808	22	0.5184241657550417	0.9999999999999967
MEIS2	809	22	0.519297432592245	0.9999999999999967
SART3	810	22	0.5193121660552461	0.9999999999999967
MTA3	811	22	0.5208703428384593	0.9999999999999967
TCL1A	812	22	0.5209256145393409	0.9999999999999967
RTN1	813	22	0.5226520706919583	0.9999999999999967
SFRP4	814	22	0.5233264440039781	0.9999999999999967
STAG3	815	22	0.5244466308499819	0.9999999999999967
TCF7	816	22	0.5255780569171979	0.9999999999999967
GPC2	817	22	0.5257481046704687	0.9999999999999967
ZCCHC9	818	22	0.5262942863148699	0.9999999999999967
UBXN8	819	22	0.5263404517955431	0.9999999999999967
UPK3A	820	22	0.5268703057462364	0.9999999999999967
SLC26A10	821	22	0.5274466863303479	0.9999999999999967
AP3M2	822	22	0.5287975986453269	0.9999999999999967
PRKAB1	823	22	0.528885166839766	0.9999999999999967
F2RL1	824	22	0.5295310331844024	0.9999999999999967
RELN	825	22	0.5297461158320796	0.9999999999999967
KIAA1217	826	22	0.5307105194236867	0.9999999999999967
SLC35D2	827	22	0.5327386498174765	0.9999999999999967
NKX2.8	828	22	0.5341213924878051	0.9999999999999967
PDE1C	829	22	0.5344385546067987	0.9999999999999967
STOM	830	22	0.5355522204165991	0.9999999999999967
CSPG4	831	22	0.5366077733489866	0.9999999999999967
RRAGA	832	22	0.5375908388109034	0.9999999999999967
PARP10	833	22	0.5378045454825174	0.9999999999999967
DSC2	834	22	0.5393747243410333	0.9999999999999967
GPR162	835	22	0.5396208926056045	0.9999999999999967
KRBA1	836	22	0.5409634343607932	0.9999999999999967
RAB31	837	22	0.5430691841186136	0.9999999999999967
RGS6	838	22	0.543126820228428	0.9999999999999967
NAA38	839	22	0.5439572293440159	0.9999999999999967
IRX1	840	22	0.5448036502635558	0.9999999999999967
ADCY8	841	22	0.5461560134441488	0.9999999999999967
GEM	842	22	0.5465746538096299	0.9999999999999967
FAM13C	843	22	0.5466333364818144	0.9999999999999967
RASEF	844	22	0.5478898333854654	0.9999999999999967
DNAJB5	845	22	0.5479407217451364	0.9999999999999967
ACADL	846	22	0.5484977448398974	0.9999999999999967
SNAP23	847	22	0.5485739822579531	0.9999999999999967
SH3RF3	848	22	0.5487686958014528	0.9999999999999967
LHX5	849	22	0.5489453471322916	0.9999999999999967
SUSD3	850	22	0.5489956937153634	0.9999999999999967
COCH	851	22	0.5490657239065804	0.9999999999999967
SLC12A7	852	22	0.5507084394652463	0.9999999999999967
HIF1AN	853	22	0.5509353099883489	0.9999999999999967
SURF6	854	22	0.5509595210500924	0.9999999999999967
TSN	855	22	0.5514968091880149	0.9999999999999967
ACOX3	856	22	0.5527272722042338	0.9999999999999967
ZNF710	857	22	0.5546409616350455	0.9999999999999967
CD8B	858	22	0.5551631987705457	0.9999999999999967
MORN4	859	22	0.5559255340855223	0.9999999999999967
MOCOS	860	22	0.5575563323202852	0.9999999999999967
NINJ1	861	22	0.5577488886590136	0.9999999999999967
STXBP6	862	22	0.5581674628520928	0.9999999999999967
ZDHHC16	863	22	0.5585694684399598	0.9999999999999967
ABCB6	864	22	0.5587858590801335	0.9999999999999967
C2orf73	865	22	0.5588003949275578	0.9999999999999967
EXOSC1	866	22	0.5589793560694348	0.9999999999999967
LRP1B	867	22	0.5597938013990225	0.9999999999999967
XRCC2	868	22	0.5603142439312432	0.9999999999999967
EDIL3	869	22	0.5603453639371506	0.9999999999999967
SLC2A11	870	22	0.5605294108276878	0.9999999999999967
PDGFC	871	22	0.5607326867689921	0.9999999999999967
GTF2F2	872	22	0.5609702555721966	0.9999999999999967
GABRA5	873	22	0.5615436950472782	0.9999999999999967
TMEM141	874	22	0.5619785503291724	0.9999999999999967
CYP1A1	875	22	0.5624946413170442	0.9999999999999967
TMEM154	876	22	0.5625663539292773	0.9999999999999967
COL4A1	877	22	0.562575255697196	0.9999999999999967
NDUFB8	878	22	0.5628920491222383	0.9999999999999967
MMP21	879	22	0.5631272494439672	0.9999999999999967
NYNRIN	880	22	0.5634563878331988	0.9999999999999967
PDE9A	881	22	0.5642288948573957	0.9999999999999967
CDK4	882	22	0.5658312899681099	0.9999999999999967
AQP3	883	22	0.5659060821558987	0.9999999999999967
ZNF79	884	22	0.566572775117343	0.9999999999999967
CRH	885	22	0.5689292870027134	0.9999999999999967
ITIH5	886	22	0.5700769999867751	0.9999999999999967
NTN4	887	22	0.5701239691059415	0.9999999999999967
MBLAC1	888	22	0.5701722766527382	0.9999999999999967
WNT10A	889	22	0.5703254262052304	0.9999999999999967
CCNJ	890	22	0.5708582523871716	0.9999999999999967
ARHGEF10	891	22	0.5709325181388986	0.9999999999999967
SEMA3C	892	22	0.5711874706346955	0.9999999999999967
LRRK2	893	22	0.5714084196115794	0.9999999999999967
NSD1	894	22	0.5717967695264373	0.9999999999999967
KCNJ3	895	22	0.5718069851492174	0.9999999999999967
DENR	896	22	0.5718593335838696	0.9999999999999967
TBRG4	897	22	0.5724078078179897	0.9999999999999967
KLHDC1	898	22	0.5724714432553916	0.9999999999999967
HHEX	899	22	0.5726487848677326	0.9999999999999967
PRTFDC1	900	22	0.5727154390461177	0.9999999999999967
OXCT1	901	22	0.5732894511877541	0.9999999999999967
NFATC4	902	22	0.5736567651526152	0.9999999999999967
PDLIM3	903	22	0.5737915880616749	0.9999999999999967
STARD3NL	904	22	0.5742331498715524	0.9999999999999967
EGFLAM	905	22	0.5744437343886692	0.9999999999999967
EPHB4	906	22	0.5747736471197498	0.9999999999999967
ABLIM3	907	22	0.5752345906780525	0.9999999999999967
CD302	908	22	0.5753145857044619	0.9999999999999967
GDF6	909	22	0.575427812839193	0.9999999999999967
RASL11B	910	22	0.5755041064223259	0.9999999999999967
NDUFS4	911	22	0.5758592427968876	0.9999999999999967
XBP1	912	22	0.5759772853566663	0.9999999999999967
TMCO6	913	22	0.5764898597932765	0.9999999999999967
ANXA11	914	22	0.5778752777854015	0.9999999999999967
TRPC4	915	22	0.5782406500791708	0.9999999999999967
PAG1	916	22	0.5786774911357682	0.9999999999999967
SSPN	917	22	0.5790520375435131	0.9999999999999967
ZFP41	918	22	0.5802146161931376	0.9999999999999967
SLC24A4	919	22	0.580440358862917	0.9999999999999967
WSCD2	920	22	0.5804850903868035	0.9999999999999967
IGFBP5	921	22	0.5810685610763777	0.9999999999999967
KDM2B	922	22	0.5816227738645456	0.9999999999999967
TRAF1	923	22	0.5821930939491697	0.9999999999999967
TMEM33	924	22	0.5828765972301695	0.9999999999999967
EHD3	925	22	0.5838492304289364	0.9999999999999967
TMPRSS2	926	22	0.5838981989994261	0.9999999999999967
PISD	927	22	0.5839444559637829	0.9999999999999967
CD63	928	22	0.5847793212269465	0.9999999999999967
EGLN3	929	22	0.5856666702255524	0.9999999999999967
FKTN	930	22	0.5858805394820987	0.9999999999999967
GPR12	931	22	0.5858811229659038	0.9999999999999967
ERCC3	932	22	0.586385883306092	0.9999999999999967
SCIN	933	22	0.5866956618969015	0.9999999999999967
HAPLN1	934	22	0.5872138749250473	0.9999999999999967
TNFRSF10B	935	22	0.5873649716663139	0.9999999999999967
CDHR1	936	22	0.5879429468344286	0.9999999999999967
MRPL52	937	22	0.5880338777566079	0.9999999999999967
GRID2	938	22	0.5884914320222063	0.9999999999999967
COL4A2	939	22	0.5897098696224914	0.9999999999999967
PEX5	940	22	0.5903272683328831	0.9999999999999967
FEV	941	22	0.5916117932663686	0.9999999999999967
WDR76	942	22	0.5916660949849635	0.9999999999999967
GHR	943	22	0.5925011526412595	0.9999999999999967
PARP6	944	22	0.592797058934188	0.9999999999999967
HS1BP3	945	22	0.5934347290781229	0.9999999999999967
XPO7	946	22	0.5939563256753346	0.9999999999999967
FMNL3	947	22	0.5946225067443236	0.9999999999999967
CLGN	948	22	0.5947868376331671	0.9999999999999967
FAH	949	22	0.5951928585029824	0.9999999999999967
NOD1	950	22	0.5954523834318173	0.9999999999999967
SEZ6L	951	22	0.5957383446698907	0.9999999999999967
MAPRE3	952	22	0.5959476048691138	0.9999999999999967
GAD2	953	22	0.5959816512019636	0.9999999999999967
CNTFR	954	22	0.5963198908315355	0.9999999999999967
BNIP2	955	22	0.5964685202689676	0.9999999999999967
TP53I3	956	22	0.5969666519812948	0.9999999999999967
USP3	957	22	0.5970304727779188	0.9999999999999967
TCEA1	958	22	0.5970341492992335	0.9999999999999967
MATN2	959	22	0.5971609972105689	0.9999999999999967
ENC1	960	22	0.5975229086639691	0.9999999999999967
SIX2	961	22	0.5975823442040207	0.9999999999999967
FBXO43	962	22	0.5983410654420616	0.9999999999999967
AMPH	963	22	0.5986656811428457	0.9999999999999967
CHST14	964	22	0.5990043297638593	0.9999999999999967
HPS1	965	22	0.5991215213630041	0.9999999999999967
ACTC1	966	22	0.599443469570751	0.9999999999999967
RPLP1	967	22	0.599834273105733	0.9999999999999967
ATG16L1	968	22	0.6001151079699686	0.9999999999999967
BMPER	969	22	0.6006215865890191	0.9999999999999967
IL6ST	970	22	0.6007573499351941	0.9999999999999967
PCDH9	971	22	0.6015267365983625	0.9999999999999967
NSUN5	972	22	0.6015897307964748	0.9999999999999967
ACOT2	973	22	0.6018233502576014	0.9999999999999967
PLEKHH2	974	22	0.6018932733878999	0.9999999999999967
SUMO1	975	22	0.6024431721710864	0.9999999999999967
NTF3	976	22	0.602460191709729	0.9999999999999967
POLI	977	22	0.6026757695603387	0.9999999999999967
MET	978	22	0.6026921757955837	0.9999999999999967
ZIC5	979	22	0.6027922474553434	0.9999999999999967
CRYBA2	980	22	0.6033449587502553	0.9999999999999967
EPHA1	981	22	0.603501485943837	0.9999999999999967
TMSB10	982	22	0.6036364778294859	0.9999999999999967
CATSPER2	983	22	0.6038089722483486	0.9999999999999967
C12orf10	984	22	0.6043090154300204	0.9999999999999967
GRHPR	985	22	0.6054606976042849	0.9999999999999967
PMPCA	986	22	0.6056268714636437	0.9999999999999967
CCDC69	987	22	0.6070290474473163	0.9999999999999967
PLEKHO2	988	22	0.6072620993054755	0.9999999999999967
COL25A1	989	22	0.6073085253873975	0.9999999999999967
DOCK8	990	22	0.6075504611899758	0.9999999999999967
SMTN	991	22	0.6075698501281332	0.9999999999999967
PLAU	992	22	0.6082611765440477	0.9999999999999967
GPR150	993	22	0.6084329866461624	0.9999999999999967
ADAM19	994	22	0.6092092599201566	0.9999999999999967
FZD5	995	22	0.6097969216817142	0.9999999999999967
TRAFD1	996	22	0.6105913709497152	0.9999999999999967
ATXN10	997	22	0.6107572546010511	0.9999999999999967
GPR158	998	22	0.6114374984617174	0.9999999999999967
RHOQ	999	22	0.6120085243884129	0.9999999999999967
RPRM	1000	22	0.6127431130747051	0.9999999999999967
LACTB	1001	22	0.6134409058389992	0.9999999999999967
NIPAL2	1002	22	0.6146385015955309	0.9999999999999967
PRRX2	1003	22	0.6150937784667485	0.9999999999999967
ITM2C	1004	22	0.6155179493749252	0.9999999999999967
SERF2	1005	22	0.615965989811442	0.9999999999999967
PRLHR	1006	22	0.6167963167934216	0.9999999999999967
DUSP26	1007	22	0.6168314633865901	0.9999999999999967
HAUS1	1008	22	0.6170578996425752	0.9999999999999967
SMARCAL1	1009	22	0.6172124558133512	0.9999999999999967
C12orf43	1010	22	0.6177113356333652	0.9999999999999967
LARP4	1011	22	0.6177372511989637	0.9999999999999967
PRR16	1012	22	0.6180478401975702	0.9999999999999967
IGF2BP3	1013	22	0.6182420607092143	0.9999999999999967
TMEM8B	1014	22	0.6185602874005325	0.9999999999999967
PSAP	1015	22	0.6186229193758219	0.9999999999999967
TGFB3	1016	22	0.6190207094877632	0.9999999999999967
GBX2	1017	22	0.6195863704780888	0.9999999999999967
NUB1	1018	22	0.619918701098914	0.9999999999999967
SCAMP5	1019	22	0.6207808804371443	0.9999999999999967
RUNX1T1	1020	22	0.6209578050587541	0.9999999999999967
FLVCR2	1021	22	0.6210721145431934	0.9999999999999967
PRIMA1	1022	22	0.6210810089077206	0.9999999999999967
PARM1	1023	22	0.6215848632665174	0.9999999999999967
B4GALNT1	1024	22	0.6217401274516555	0.9999999999999967
PLCL1	1025	22	0.6220381967578543	0.9999999999999967
ART3	1026	22	0.6220688997300798	0.9999999999999967
BBS4	1027	22	0.6221417045746093	0.9999999999999967
ELL3	1028	22	0.6223251412816133	0.9999999999999967
UBAP1	1029	22	0.6228969102057255	0.9999999999999967
GNPDA1	1030	22	0.6232564836254031	0.9999999999999967
CDK5RAP2	1031	22	0.6232772414634942	0.9999999999999967
POLR3G	1032	22	0.6240085448400898	0.9999999999999967
TAX1BP1	1033	22	0.624188032984793	0.9999999999999967
GUSB	1034	22	0.6242811046270389	0.9999999999999967
DUOXA2	1035	22	0.6243703287023792	0.9999999999999967
SLC5A7	1036	22	0.6246274155717012	0.9999999999999967
NDUFAF1	1037	22	0.6252216838833622	0.9999999999999967
MBIP	1038	22	0.6253975092816654	0.9999999999999967
KCNG2	1039	22	0.6257988804530632	0.9999999999999967
NMU	1040	22	0.625811063320168	0.9999999999999967
KNTC1	1041	22	0.6264234231822707	0.9999999999999967
SH2D4A	1042	22	0.626471264836497	0.9999999999999967
TTC29	1043	22	0.6269265574764102	0.9999999999999967
POLE2	1044	22	0.6269410660173051	0.9999999999999967
CTSH	1045	22	0.6269430533843287	0.9999999999999967
OSR2	1046	22	0.6275367368147468	0.9999999999999967
YPEL1	1047	22	0.6277166833352468	0.9999999999999967
CAMLG	1048	22	0.6283440880535396	0.9999999999999967
KCNE4	1049	22	0.6283957046971235	0.9999999999999967
ZFYVE27	1050	22	0.6283969412900202	0.9999999999999967
FLT4	1051	22	0.628602309092018	0.9999999999999967
MICAL3	1052	22	0.6293263384213548	0.9999999999999967
COL22A1	1053	22	0.629971549132465	0.9999999999999967
HOXD1	1054	22	0.6303225297439005	0.9999999999999967
HTR4	1055	22	0.6306220592496745	0.9999999999999967
NKX2.1	1056	22	0.6306869310996617	0.9999999999999967
SHC3	1057	22	0.6308343737383957	0.9999999999999967
ECD	1058	22	0.6309412011672693	0.9999999999999967
POP1	1059	22	0.6313593862438186	0.9999999999999967
MBLAC2	1060	22	0.6320400413271003	0.9999999999999967
CRY1	1061	22	0.6321400822274277	0.9999999999999967
ATP11A	1062	22	0.6322625291151198	0.9999999999999967
DDIT4	1063	22	0.6322838681420746	0.9999999999999967
TTC23	1064	22	0.6327786586708856	0.9999999999999967
RPL9	1065	22	0.6328671326328965	0.9999999999999967
CNPY4	1066	22	0.6342429804966239	0.9999999999999967
BMP1	1067	22	0.6343491795329981	0.9999999999999967
KCNA1	1068	22	0.6343662832422132	0.9999999999999967
MCM6	1069	22	0.6349247253799435	0.9999999999999967
MRPL36	1070	22	0.635781180919564	0.9999999999999967
ADRB1	1071	22	0.6357822357251124	0.9999999999999967
GRPEL2	1072	22	0.6359963242586096	0.9999999999999967
RILPL2	1073	22	0.6360707154221056	0.9999999999999967
OLFM1	1074	22	0.6363267765428664	0.9999999999999967
GALC	1075	22	0.6371506959628785	0.9999999999999967
ST13	1076	22	0.6371660155142358	0.9999999999999967
ASS1	1077	22	0.6373354085048268	0.9999999999999967
SLC35E3	1078	22	0.637698133592447	0.9999999999999967
TCTN2	1079	22	0.6379975844608424	0.9999999999999967
ITGBL1	1080	22	0.6387019096807389	0.9999999999999967
TUBA8	1081	22	0.639003132096879	0.9999999999999967
CNTLN	1082	22	0.6404400889574376	0.9999999999999967
YEATS4	1083	22	0.6405763830494108	0.9999999999999967
STK32B	1084	22	0.6409022128113484	0.9999999999999967
CHST12	1085	22	0.6411432967336171	0.9999999999999967
WNT10B	1086	22	0.6413483066331511	0.9999999999999967
RIPK4	1087	22	0.6418711968023316	0.9999999999999967
EBF2	1088	22	0.6421315051113461	0.9999999999999967
NPM3	1089	22	0.6425069082624164	0.9999999999999967
DUOX2	1090	22	0.6430314996118769	0.9999999999999967
ZNF655	1091	22	0.6433054870052969	0.9999999999999967
BBS5	1092	22	0.6433518841547783	0.9999999999999967
ASB13	1093	22	0.6437340612872589	0.9999999999999967
BIN1	1094	22	0.6438726185502422	0.9999999999999967
SNTG2	1095	22	0.6440347123564696	0.9999999999999967
DPY19L2	1096	22	0.6444577610351031	0.9999999999999967
GGA1	1097	22	0.6445443835432759	0.9999999999999967
ZNF239	1098	22	0.6446449814683626	0.9999999999999967
TDRD9	1099	22	0.6449311968389912	0.9999999999999967
C7orf57	1100	22	0.6451796141874341	0.9999999999999967
AAAS	1101	22	0.6454506583008398	0.9999999999999967
KHNYN	1102	22	0.6463292251180559	0.9999999999999967
DNAL1	1103	22	0.6478031640831032	0.9999999999999967
PIKFYVE	1104	22	0.647911354492424	0.9999999999999967
STK32A	1105	22	0.6482194523480058	0.9999999999999967
LATS2	1106	22	0.6487858068260344	0.9999999999999967
NAPG	1107	22	0.648942121633362	0.9999999999999967
TMEM130	1108	22	0.6496209836897725	0.9999999999999967
MEI1	1109	22	0.6500034662763712	0.9999999999999967
TUBA1A	1110	22	0.6504642743959492	0.9999999999999967
PDE1B	1111	22	0.6505566777725862	0.9999999999999967
CPNE8	1112	22	0.6517805053758061	0.9999999999999967
LGR5	1113	22	0.6519039844075247	0.9999999999999967
AHSA1	1114	22	0.6525097070178703	0.9999999999999967
ADCY1	1115	22	0.6525923255435934	0.9999999999999967
USP30	1116	22	0.6531144491955669	0.9999999999999967
ZEB1	1117	22	0.6531635486513401	0.9999999999999967
TM7SF3	1118	22	0.6532336006763932	0.9999999999999967
LCN8	1119	22	0.6534014922563449	0.9999999999999967
CHST9	1120	22	0.6535858335970903	0.9999999999999967
ZNF521	1121	22	0.6536168158659472	0.9999999999999967
GOLGA1	1122	22	0.654239612431045	0.9999999999999967
OLA1	1123	22	0.6542582686177281	0.9999999999999967
KCNIP4	1124	22	0.6544508396088511	0.9999999999999967
GRIN1	1125	22	0.6545405366884325	0.9999999999999967
ZCCHC24	1126	22	0.6547982694730728	0.9999999999999967
AKAP11	1127	22	0.6554990897240814	0.9999999999999967
DAPK1	1128	22	0.6558156041056131	0.9999999999999967
DHH	1129	22	0.6560999792762131	0.9999999999999967
SMARCD3	1130	22	0.65616328607488	0.9999999999999967
RPL17	1131	22	0.6565427413721421	0.9999999999999967
LAMC3	1132	22	0.656583388231487	0.9999999999999967
SUSD1	1133	22	0.656880881249061	0.9999999999999967
ALKBH2	1134	22	0.6573939250302022	0.9999999999999967
MYCN	1135	22	0.65773687881922	0.9999999999999967
CUX2	1136	22	0.6577588608513771	0.9999999999999967
CNOT8	1137	22	0.6578780957309998	0.9999999999999967
PTHLH	1138	22	0.6581717030910744	0.9999999999999967
GRIN3A	1139	22	0.6582871690540193	0.9999999999999967
NOL6	1140	22	0.6585744454986062	0.9999999999999967
TLL2	1141	22	0.6587349777968796	0.9999999999999967
TRIM9	1142	22	0.658933816408118	0.9999999999999967
ITPKA	1143	22	0.6589577983241912	0.9999999999999967
SKA1	1144	22	0.6589917791455233	0.9999999999999967
HSD17B4	1145	22	0.6600112775480697	0.9999999999999967
OCA2	1146	22	0.6606316406409218	0.9999999999999967
DNAJB12	1147	22	0.6606761751926303	0.9999999999999967
RPUSD2	1148	22	0.6612368523374927	0.9999999999999967
ZNF596	1149	22	0.6615432111427562	0.9999999999999967
RAB20	1150	22	0.662467546428162	0.9999999999999967
RPL41	1151	22	0.6628340040322651	0.9999999999999967
TRABD	1152	22	0.6630045438029454	0.9999999999999967
SEMA4B	1153	22	0.6632007861575908	0.9999999999999967
GAB4	1154	22	0.6639026895736211	0.9999999999999967
RORB	1155	22	0.6639693094237014	0.9999999999999967
TXN2	1156	22	0.6640532055064925	0.9999999999999967
DOCK10	1157	22	0.6642728468267642	0.9999999999999967
CXCL14	1158	22	0.6647877761365069	0.9999999999999967
MTNR1A	1159	22	0.6652170105047929	0.9999999999999967
NDRG2	1160	22	0.6653339108874146	0.9999999999999967
FZD10	1161	22	0.6656525866981319	0.9999999999999967
NDUFS6	1162	22	0.6661912234876941	0.9999999999999967
MGMT	1163	22	0.6662457439773335	0.9999999999999967
B3GNT7	1164	22	0.6665334442422262	0.9999999999999967
NEUROG2	1165	22	0.6666929169375048	0.9999999999999967
BNIP3	1166	22	0.6673215485364947	0.9999999999999967
SMOC1	1167	22	0.6677341989929426	0.9999999999999967
DYSF	1168	22	0.6682639609985541	0.9999999999999967
GPR39	1169	22	0.6682774464124153	0.9999999999999967
RAB19	1170	22	0.6685993453667854	0.9999999999999967
TDG	1171	22	0.6688126450114038	0.9999999999999967
ZNF703	1172	22	0.6692572930299974	0.9999999999999967
PLXNB2	1173	22	0.6701955737446322	0.9999999999999967
ACYP2	1174	22	0.6708902819963345	0.9999999999999967
RBM22	1175	22	0.67122192726466	0.9999999999999967
CLPTM1L	1176	22	0.6717482597115996	0.9999999999999967
RRP12	1177	22	0.6718497454013539	0.9999999999999967
COL5A1	1178	22	0.6719297484589098	0.9999999999999967
TACR1	1179	22	0.6723589562981649	0.9999999999999967
GFRA1	1180	22	0.6727145123187512	0.9999999999999967
PDGFRL	1181	22	0.6733984336777211	0.9999999999999967
ACO2	1182	22	0.6735725482111502	0.9999999999999967
TNKS	1183	22	0.6743271167043261	0.9999999999999967
TOMM5	1184	22	0.674382531217887	0.9999999999999967
MMAB	1185	22	0.6744987973239633	0.9999999999999967
LIMCH1	1186	22	0.675488889955789	0.9999999999999967
PI4K2A	1187	22	0.6754953329181881	0.9999999999999967
CIR1	1188	22	0.6776980929774815	0.9999999999999967
CDK5	1189	22	0.6777182580847083	0.9999999999999967
UBE2D3	1190	22	0.6778466393628877	0.9999999999999967
LTBR	1191	22	0.6779629562483993	0.9999999999999967
SCRN3	1192	22	0.6781190922108213	0.9999999999999967
PHF5A	1193	22	0.6781535687455039	0.9999999999999967
IDH2	1194	22	0.6786656836261182	0.9999999999999967
KCNJ6	1195	22	0.6792523721887493	0.9999999999999967
ARL5B	1196	22	0.6792823433733195	0.9999999999999967
MAN2B2	1197	22	0.6802144701836784	0.9999999999999967
MVK	1198	22	0.6803000758039729	0.9999999999999967
SLC12A6	1199	22	0.6806557428894259	0.9999999999999967
CISD2	1200	22	0.6809597288534699	0.9999999999999967
COQ10A	1201	22	0.6811843347699666	0.9999999999999967
ODC1	1202	22	0.681624278921017	0.9999999999999967
WFS1	1203	22	0.681953537222008	0.9999999999999967
FUT11	1204	22	0.6820323471752285	0.9999999999999967
C1QL2	1205	22	0.6821724700327747	0.9999999999999967
ACOT12	1206	22	0.6822133912428944	0.9999999999999967
CRAT	1207	22	0.6824996724682069	0.9999999999999967
SLC2A6	1208	22	0.6827735327143534	0.9999999999999967
C9orf16	1209	22	0.6828625246229835	0.9999999999999967
ADNP2	1210	22	0.6833828495618535	0.9999999999999967
GJB6	1211	22	0.6835671873465744	0.9999999999999967
LY6H	1212	22	0.6836112306276213	0.9999999999999967
TANC1	1213	22	0.6840523425481243	0.9999999999999967
RGS7BP	1214	22	0.6840636389064089	0.9999999999999967
SLC39A8	1215	22	0.6842362173394163	0.9999999999999967
LRPAP1	1216	22	0.6842745768132048	0.9999999999999967
MCCC2	1217	22	0.684681338643774	0.9999999999999967
AGGF1	1218	22	0.6848920174622094	0.9999999999999967
ZNF485	1219	22	0.6852916030802916	0.9999999999999967
ZNF519	1220	22	0.685431980325921	0.9999999999999967
ABCB9	1221	22	0.6855644955241939	0.9999999999999967
GDF11	1222	22	0.6856632782948904	0.9999999999999967
FRA10AC1	1223	22	0.6862592068783082	0.9999999999999967
IVD	1224	22	0.6866228680281679	0.9999999999999967
TSPAN33	1225	22	0.6870034392082669	0.9999999999999967
DTX3	1226	22	0.6871311968300595	0.9999999999999967
INF2	1227	22	0.6878296877760595	0.9999999999999967
SCGB3A1	1228	22	0.6879029080252701	0.9999999999999967
MFF	1229	22	0.6879420345571494	0.9999999999999967
SNX16	1230	22	0.6883692703253457	0.9999999999999967
NUDT18	1231	22	0.6884630948491628	0.9999999999999967
ARSJ	1232	22	0.6887288006836443	0.9999999999999967
ATOH7	1233	22	0.688830708482589	0.9999999999999967
ISLR2	1234	22	0.6890841680597503	0.9999999999999967
HAPLN3	1235	22	0.6892833401962746	0.9999999999999967
CCDC62	1236	22	0.6897945997025805	0.9999999999999967
ZNF775	1237	22	0.6900427857275886	0.9999999999999967
SLC4A3	1238	22	0.6904140960449641	0.9999999999999967
IPO4	1239	22	0.6906973153702185	0.9999999999999967
WDR31	1240	22	0.6907568083924378	0.9999999999999967
PDE11A	1241	22	0.6910268561182829	0.9999999999999967
PPFIA2	1242	22	0.6915435991631564	0.9999999999999967
NAB1	1243	22	0.6916294333872066	0.9999999999999967
SORBS3	1244	22	0.6918034659892633	0.9999999999999967
TMEM150C	1245	22	0.6922578444747527	0.9999999999999967
NET1	1246	22	0.6924992654041562	0.9999999999999967
B4GALT1	1247	22	0.6925527491758406	0.9999999999999967
ITGA2	1248	22	0.692819799382943	0.9999999999999967
MAP3K8	1249	22	0.6932654549127543	0.9999999999999967
GLIPR2	1250	22	0.6933504155529812	0.9999999999999967
RAPGEF4	1251	22	0.6935121729000366	0.9999999999999967
ACVR1B	1252	22	0.6943350632121426	0.9999999999999967
RECK	1253	22	0.694599267455388	0.9999999999999967
LIAS	1254	22	0.6948206420654863	0.9999999999999967
SNX31	1255	22	0.6949596212405299	0.9999999999999967
FAM81A	1256	22	0.6950949433555086	0.9999999999999967
DNAJB2	1257	22	0.6952675321555366	0.9999999999999967
MRPL44	1258	22	0.6961053959350936	0.9999999999999967
SIL1	1259	22	0.697151750664659	0.9999999999999967
NPDC1	1260	22	0.6971868755799107	0.9999999999999967
SLC34A3	1261	22	0.6973223800510242	0.9999999999999967
ZNF268	1262	22	0.6973446284754123	0.9999999999999967
MFAP3	1263	22	0.6973837342345132	0.9999999999999967
FAM114A2	1264	22	0.6977807689736278	0.9999999999999967
DLST	1265	22	0.6978847801158496	0.9999999999999967
EXOSC3	1266	22	0.6979036584210315	0.9999999999999967
NOP16	1267	22	0.69834539533729445	0.9999999999999967
UBXN2A	1268	22	0.6984996162557207	0.9999999999999967
SP5	1269	22	0.6985807131343867	0.9999999999999967
HS3ST1	1270	22	0.6986383500507576	0.9999999999999967
GTPBP4	1271	22	0.6987429992079777	0.9999999999999967
TMOD1	1272	22	0.6989020952235496	0.9999999999999967
ETS2	1273	22	0.6989215783356696	0.9999999999999967
NCKAP5L	1274	22	0.699146894806719	0.9999999999999967
SSH1	1275	22	0.6993240724990925	0.9999999999999967
PSTPIP2	1276	22	0.6995079045617676	0.9999999999999967
TRIM4	1277	22	0.6996690612764991	0.9999999999999967
SFRP1	1278	22	0.6997041695499768	0.9999999999999967
TTPA	1279	22	0.6997519306366103	0.9999999999999967
ALK	1280	22	0.699851483683479	0.9999999999999967
MLXIPL	1281	22	0.7002153986034229	0.9999999999999967
TNS3	1282	22	0.700351722547017	0.9999999999999967
ANTXR1	1283	22	0.7005074178419053	0.9999999999999967
COL6A1	1284	22	0.7006526659088348	0.9999999999999967
SLC31A2	1285	22	0.7007206621846598	0.9999999999999967
EBAG9	1286	22	0.7010423021974389	0.9999999999999967
ERLIN2	1287	22	0.7012183879230438	0.9999999999999967
CBS	1288	22	0.7016382429898025	0.9999999999999967
GDF7	1289	22	0.7019242846226726	0.9999999999999967
CBLN3	1290	22	0.7021721164737413	0.9999999999999967
CABIN1	1291	22	0.7023931518122241	0.9999999999999967
RNF122	1292	22	0.7032763548134351	0.9999999999999967
SLC25A17	1293	22	0.7038612980520506	0.9999999999999967
FLT1	1294	22	0.7045595529909752	0.9999999999999967
PTGR1	1295	22	0.7045965964779721	0.9999999999999967
IMPDH1	1296	22	0.7048485871744776	0.9999999999999967
ADAMTS19	1297	22	0.7050068447909771	0.9999999999999967
LONRF2	1298	22	0.7055315693563831	0.9999999999999967
DPY30	1299	22	0.7057101058680075	0.9999999999999967
HINT2	1300	22	0.7058356086833818	0.9999999999999967
EIF2B2	1301	22	0.7058942640243653	0.9999999999999967
WNK2	1302	22	0.7065742673819714	0.9999999999999967
LIN7A	1303	22	0.7070863285268165	0.9999999999999967
OLFML2A	1304	22	0.7073250607473722	0.9999999999999967
EIF4E2	1305	22	0.7073937434260015	0.9999999999999967
CSK	1306	22	0.7086225752241873	0.9999999999999967
MRPL33	1307	22	0.709120778585707	0.9999999999999967
THBS1	1308	22	0.7092439283465318	0.9999999999999967
ATP6V1B2	1309	22	0.7095804863898927	0.9999999999999967
TMEM120B	1310	22	0.709968423151849	0.9999999999999967
OSBP2	1311	22	0.7103765814611498	0.9999999999999967
SLC4A8	1312	22	0.7108156137673631	0.9999999999999967
SFMBT2	1313	22	0.7109480079823263	0.9999999999999967
DPCD	1314	22	0.7113215115405391	0.9999999999999967
POLL	1315	22	0.7117684835580982	0.9999999999999967
CDH6	1316	22	0.7119535312774818	0.9999999999999967
ZNF280D	1317	22	0.7119721612693982	0.9999999999999967
NTRK3	1318	22	0.7126338317101175	0.9999999999999967
KLHL22	1319	22	0.7133108264865544	0.9999999999999967
APPL2	1320	22	0.7133615104517375	0.9999999999999967
EPHB6	1321	22	0.7140640551095758	0.9999999999999967
TBC1D1	1322	22	0.7141088586882645	0.9999999999999967
ADAM12	1323	22	0.7142510085482618	0.9999999999999967
PLEKHM3	1324	22	0.7146287190864895	0.9999999999999967
PDLIM4	1325	22	0.7150391757240281	0.9999999999999967
HIGD2A	1326	22	0.7152666668598362	0.9999999999999967
ARHGEF37	1327	22	0.7153167149829682	0.9999999999999967
TSPAN15	1328	22	0.7155921533383811	0.9999999999999967
TBX3	1329	22	0.7157892441316617	0.9999999999999967
BICC1	1330	22	0.7158113539075859	0.9999999999999967
RASSF4	1331	22	0.7159070209207954	0.9999999999999967
ARSK	1332	22	0.7172415828874246	0.9999999999999967
CHST11	1333	22	0.7173847699831237	0.9999999999999967
AP3M1	1334	22	0.7174877108485647	0.9999999999999967
VIM	1335	22	0.7175603250384843	0.9999999999999967
SLC25A28	1336	22	0.7177580040952827	0.9999999999999967
RRP1B	1337	22	0.7188340871347572	0.9999999999999967
GTF3A	1338	22	0.7189277428747813	0.9999999999999967
AEN	1339	22	0.7190008847285214	0.9999999999999967
STOML2	1340	22	0.719014866229879	0.9999999999999967
RAB12	1341	22	0.7190503807240628	0.9999999999999967
CIB2	1342	22	0.7191905480573468	0.9999999999999967
DHRS12	1343	22	0.7196992678924841	0.9999999999999967
GABRG3	1344	22	0.7197160828529103	0.9999999999999967
CTNNA2	1345	22	0.7197464596600021	0.9999999999999967
ITGA11	1346	22	0.7200766944963788	0.9999999999999967
SPINK2	1347	22	0.7203203080532603	0.9999999999999967
RIMS2	1348	22	0.7210764705484644	0.9999999999999967
USP16	1349	22	0.7212857198756122	0.9999999999999967
VAX2	1350	22	0.7216691950250123	0.9999999999999967
ERG	1351	22	0.7216966116141263	0.9999999999999967
B3GNT4	1352	22	0.7218749126810774	0.9999999999999967
SDC2	1353	22	0.7219348786542723	0.9999999999999967
VEGFC	1354	22	0.7220093719861831	0.9999999999999967
PPHLN1	1355	22	0.7221549100450395	0.9999999999999967
ZCRB1	1356	22	0.7226374940476423	0.9999999999999967
TFCP2	1357	22	0.7226537210734106	0.9999999999999967
TINF2	1358	22	0.7227486473365673	0.9999999999999967
CYP2U1	1359	22	0.722797951437758	0.9999999999999967
DCAF4	1360	22	0.7228463114314401	0.9999999999999967
MKLN1	1361	22	0.7228692871702092	0.9999999999999967
CCNA1	1362	22	0.722904973065796	0.9999999999999967
MDFIC	1363	22	0.72291448977555	0.9999999999999967
RASGEF1C	1364	22	0.7230270509856112	0.9999999999999967
DRD1	1365	22	0.7233675906371787	0.9999999999999967
ID2	1366	22	0.7236735732344302	0.9999999999999967
RRP7A	1367	22	0.7236950963655826	0.9999999999999967
ECHS1	1368	22	0.7237117546940834	0.9999999999999967
FAM200A	1369	22	0.7245194848970691	0.9999999999999967
CLDN3	1370	22	0.7245404241076636	0.9999999999999967
SPG21	1371	22	0.724734832430495	0.9999999999999967
ZBTB7C	1372	22	0.7249190997457041	0.9999999999999967
SNAI2	1373	22	0.7252029620529734	0.9999999999999967
RBP4	1374	22	0.7254812391881813	0.9999999999999967
MRPS18C	1375	22	0.7255431915762804	0.9999999999999967
ANK3	1376	22	0.7256469536505545	0.9999999999999967
SURF1	1377	22	0.7258571581419284	0.9999999999999967
HELQ	1378	22	0.7259354551115611	0.9999999999999967
HEBP1	1379	22	0.7263476545377642	0.9999999999999967
MAP2K5	1380	22	0.726557954184854	0.9999999999999967
UPP1	1381	22	0.7266360196859798	0.9999999999999967
SKP1	1382	22	0.7266522799708137	0.9999999999999967
MCM3AP	1383	22	0.726821249981794	0.9999999999999967
ZBTB39	1384	22	0.7268955739208388	0.9999999999999967
TTC37	1385	22	0.7270716343838146	0.9999999999999967
CYP51A1	1386	22	0.7274176790618317	0.9999999999999967
NLN	1387	22	0.7282601400806022	0.9999999999999967
ANTXR2	1388	22	0.7286542382310359	0.9999999999999967
CACNG2	1389	22	0.7287071058603513	0.9999999999999967
HNRNPC	1390	22	0.728853894241174	0.9999999999999967
SLC4A2	1391	22	0.7291126934832572	0.9999999999999967
FRMPD1	1392	22	0.7292454179195865	0.9999999999999967
TCTN1	1393	22	0.7292862006994432	0.9999999999999967
ASB8	1394	22	0.7295268438248561	0.9999999999999967
UBR1	1395	22	0.729624890374382	0.9999999999999967
DDX21	1396	22	0.729767278308866	0.9999999999999967
ZNHIT1	1397	22	0.7298815238344962	0.9999999999999967
LRRC20	1398	22	0.7300319337963789	0.9999999999999967
RBM45	1399	22	0.7301420001001155	0.9999999999999967
AGPS	1400	22	0.730563159522863	0.9999999999999967
REPIN1	1401	22	0.7310447495471899	0.9999999999999967
MLH3	1402	22	0.7314837747490803	0.9999999999999967
FCHO2	1403	22	0.7321980913497119	0.9999999999999967
CHFR	1404	22	0.7324372145101703	0.9999999999999967
PLOD3	1405	22	0.7325275682315618	0.9999999999999967
CLN8	1406	22	0.7328148698854864	0.9999999999999967
LGI3	1407	22	0.7330117300786038	0.9999999999999967
DENND3	1408	22	0.7335403643459386	0.9999999999999967
IFNGR2	1409	22	0.7336888458752473	0.9999999999999967
NUDT14	1410	22	0.7337081704814419	0.9999999999999967
CTSO	1411	22	0.7338826701480388	0.9999999999999967
DNAJC10	1412	22	0.7340397823134241	0.9999999999999967
MYL6B	1413	22	0.7341384678012681	0.9999999999999967
MYEF2	1414	22	0.7341597556045578	0.9999999999999967
NPC2	1415	22	0.7344086929593483	0.9999999999999967
ATP8B1	1416	22	0.7344966980725038	0.9999999999999967
CRYGN	1417	22	0.7346628206147605	0.9999999999999967
SLU7	1418	22	0.7349436451229723	0.9999999999999967
RPL12	1419	22	0.7352249109763306	0.9999999999999967
CRIP2	1420	22	0.735414223132639	0.9999999999999967
PRKG1	1421	22	0.7357405675397638	0.9999999999999967
SEMA6A	1422	22	0.7359936720910965	0.9999999999999967
EPB41L3	1423	22	0.7360620419324637	0.9999999999999967
SURF2	1424	22	0.7365566707934239	0.9999999999999967
WIPF3	1425	22	0.7367333579536182	0.9999999999999967
ACO1	1426	22	0.7370197073615787	0.9999999999999967
ZNF410	1427	22	0.7370422358871884	0.9999999999999967
ANKAR	1428	22	0.7374913305283368	0.9999999999999967
N4BP2L1	1429	22	0.7376209177754667	0.9999999999999967
RALB	1430	22	0.7377285081526355	0.9999999999999967
PRPF18	1431	22	0.7381075989729875	0.9999999999999967
TGFBI	1432	22	0.7382493071498182	0.9999999999999967
CA13	1433	22	0.7384607016014917	0.9999999999999967
TTYH3	1434	22	0.7385482056060726	0.9999999999999967
HPCAL1	1435	22	0.7385609530861658	0.9999999999999967
HPGD	1436	22	0.7386606812033463	0.9999999999999967
BEGAIN	1437	22	0.7390830522304126	0.9999999999999967
CNNM4	1438	22	0.7391087492361059	0.9999999999999967
SUPT16H	1439	22	0.7391925243622021	0.9999999999999967
SUGT1	1440	22	0.7394853875652131	0.9999999999999967
DHX29	1441	22	0.7395180595182613	0.9999999999999967
AMACR	1442	22	0.7395862783325275	0.9999999999999967
MSRB3	1443	22	0.7396038815786053	0.9999999999999967
CNNM2	1444	22	0.739654446805481	0.9999999999999967
C14orf93	1445	22	0.7397325126643364	0.9999999999999967
SLC31A1	1446	22	0.7402948731188534	0.9999999999999967
RANBP2	1447	22	0.7404003626391815	0.9999999999999967
MEGF11	1448	22	0.7409751954900529	0.9999999999999967
NXPH4	1449	22	0.7413562900252999	0.9999999999999967
FBXL5	1450	22	0.7414688432067391	0.9999999999999967
POLR3D	1451	22	0.741576338518843	0.9999999999999967
TOP1MT	1452	22	0.7417146249074643	0.9999999999999967
HIBCH	1453	22	0.7419901160660907	0.9999999999999967
GBGT1	1454	22	0.7420494549581291	0.9999999999999967
TSPAN3	1455	22	0.7423878888032625	0.9999999999999967
NDUFAF2	1456	22	0.7424749629780679	0.9999999999999967
PPIB	1457	22	0.742668065318306	0.9999999999999967
SGTB	1458	22	0.7428251124506215	0.9999999999999967
WNT6	1459	22	0.743128708628334	0.9999999999999967
FAT4	1460	22	0.7432341227767577	0.9999999999999967
C22orf15	1461	22	0.7434321582500899	0.9999999999999967
VPS33B	1462	22	0.7439500553252982	0.9999999999999967
CELF4	1463	22	0.744244223943389	0.9999999999999967
LYN	1464	22	0.7445037514568222	0.9999999999999967
ZC3H15	1465	22	0.7445302153439628	0.9999999999999967
LGMN	1466	22	0.7445433649159481	0.9999999999999967
TNFAIP8	1467	22	0.7447148544576152	0.9999999999999967
KRT18	1468	22	0.7447439641201571	0.9999999999999967
ARID5A	1469	22	0.7447775692198152	0.9999999999999967
FANK1	1470	22	0.7448448365214837	0.9999999999999967
DTNA	1471	22	0.7450044028962962	0.9999999999999967
SFRP5	1472	22	0.7450441183140438	0.9999999999999967
USP39	1473	22	0.7454567869058439	0.9999999999999967
ACADSB	1474	22	0.7454689323277861	0.9999999999999967
IKZF5	1475	22	0.7457180566762758	0.9999999999999967
TRIM32	1476	22	0.745821054102696	0.9999999999999967
SLIT1	1477	22	0.7459403142134631	0.9999999999999967
MEPCE	1478	22	0.7460079595333586	0.9999999999999967
PPARA	1479	22	0.7465128057196952	0.9999999999999967
MED7	1480	22	0.7466475875300883	0.9999999999999967
BASP1	1481	22	0.7467792697242033	0.9999999999999967
AFAP1L2	1482	22	0.7477363317650336	0.9999999999999967
BCL2	1483	22	0.7478279735891011	0.9999999999999967
BTRC	1484	22	0.7479928071104377	0.9999999999999967
SMC2	1485	22	0.7483387797591705	0.9999999999999967
FGF8	1486	22	0.7486368744257981	0.9999999999999967
CFLAR	1487	22	0.7489006873385029	0.9999999999999967
VCAN	1488	22	0.7489346974909072	0.9999999999999967
ISCA2	1489	22	0.7490968299469309	0.9999999999999967
POMT1	1490	22	0.7492899403957436	0.9999999999999967
UAP1L1	1491	22	0.7496909514810943	0.9999999999999967
CNPY1	1492	22	0.7499020382129444	0.9999999999999967
DET1	1493	22	0.7500488108086834	0.9999999999999967
COL4A3	1494	22	0.7501411060850736	0.9999999999999967
WDR38	1495	22	0.7507937022451795	0.9999999999999967
UNC5B	1496	22	0.7510905276327385	0.9999999999999967
RNF150	1497	22	0.7512161944178073	0.9999999999999967
CCDC25	1498	22	0.7513822132036281	0.9999999999999967
TMOD2	1499	22	0.7520265099963986	0.9999999999999967
PAPPA	1500	22	0.7525229305122917	0.9999999999999967
N4BP3	1501	22	0.7527122440004329	0.9999999999999967
IGFBP7	1502	22	0.7530069263192357	0.9999999999999967
ADAMTS14	1503	22	0.7533121128372553	0.9999999999999967
PCSK5	1504	22	0.7539521348488979	0.9999999999999967
ZNF623	1505	22	0.753998620845189	0.9999999999999967
MRPS35	1506	22	0.7543135654752411	0.9999999999999967
RAD54B	1507	22	0.7544235640292689	0.9999999999999967
EVC	1508	22	0.7544911369111931	0.9999999999999967
C2orf69	1509	22	0.7545056424241967	0.9999999999999967
DOCK5	1510	22	0.7549694009250647	0.9999999999999967
CDC26	1511	22	0.7551051669333158	0.9999999999999967
PRPF4	1512	22	0.7551455746087138	0.9999999999999967
CPLX2	1513	22	0.7552528105696197	0.9999999999999967
CORIN	1514	22	0.7553688218055873	0.9999999999999967
IGFBP3	1515	22	0.7556474128817763	0.9999999999999967
SEL1L3	1516	22	0.7557892156186579	0.9999999999999967
GTSE1	1517	22	0.7559583615186574	0.9999999999999967
ZNF354A	1518	22	0.7564075361747782	0.9999999999999967
ST3GAL5	1519	22	0.7568065025628885	0.9999999999999967
ERCC8	1520	22	0.7573198610905212	0.9999999999999967
CABLES1	1521	22	0.7573954223438278	0.9999999999999967
BRI3	1522	22	0.7575999959630468	0.9999999999999967
MORC2	1523	22	0.7577964866013224	0.9999999999999967
SMARCB1	1524	22	0.7582010007560734	0.9999999999999967
IREB2	1525	22	0.7583746031113794	0.9999999999999967
MOV10L1	1526	22	0.75855605150255	0.9999999999999967
TRPM6	1527	22	0.7588329895976973	0.9999999999999967
CIZ1	1528	22	0.7588828482826795	0.9999999999999967
CYB5A	1529	22	0.7588971349072774	0.9999999999999967
DNAJB6	1530	22	0.7589000643308037	0.9999999999999967
CLEC2L	1531	22	0.7595678615704317	0.9999999999999967
FAM78A	1532	22	0.7596784559505978	0.9999999999999967
ZNF518A	1533	22	0.7596863391181417	0.9999999999999967
DNAJC9	1534	22	0.759883112228787	0.9999999999999967
DNM1	1535	22	0.759888102835895	0.9999999999999967
DDX54	1536	22	0.7599293458932074	0.9999999999999967
FBXO38	1537	22	0.7600899289192495	0.9999999999999967
NACA	1538	22	0.7602565255160264	0.9999999999999967
STC2	1539	22	0.7602888645604661	0.9999999999999967
NGDN	1540	22	0.7603649635667856	0.9999999999999967
ANXA2	1541	22	0.7604992941951556	0.9999999999999967
RASD2	1542	22	0.7606077095887742	0.9999999999999967
PICK1	1543	22	0.7606403659448933	0.9999999999999967
MCFD2	1544	22	0.76136429719351	0.9999999999999967
MYL12A	1545	22	0.7615735723649297	0.9999999999999967
TTC7A	1546	22	0.7618172142050339	0.9999999999999967
ABCB4	1547	22	0.7623319653155888	0.9999999999999967
MMP11	1548	22	0.7623478857205819	0.9999999999999967
FKBP15	1549	22	0.7624780423580169	0.9999999999999967
TM6SF1	1550	22	0.7625372982273697	0.9999999999999967
NANS	1551	22	0.7627755502479283	0.9999999999999967
UHRF2	1552	22	0.7630375081202929	0.9999999999999967
MPI	1553	22	0.7630628791600118	0.9999999999999967
RHBDD1	1554	22	0.7632556242245048	0.9999999999999967
ANKRA2	1555	22	0.7633037031740555	0.9999999999999967
GLDN	1556	22	0.7634175708287122	0.9999999999999967
UTP15	1557	22	0.7634435627480295	0.9999999999999967
PCLO	1558	22	0.7635137782027295	0.9999999999999967
FBXW2	1559	22	0.7637292782452766	0.9999999999999967
BOD1	1560	22	0.7638017106758328	0.9999999999999967
PNMA2	1561	22	0.7640856678019073	0.9999999999999967
C7orf31	1562	22	0.7641284221597711	0.9999999999999967
LYSMD2	1563	22	0.7641493682990643	0.9999999999999967
LAPTM4A	1564	22	0.7641526366261423	0.9999999999999967
LSM6	1565	22	0.76433960263124745	0.9999999999999967
MCM10	1566	22	0.7646639297238842	0.9999999999999967
ANKRD34B	1567	22	0.7647441058666946	0.9999999999999967
FBXO10	1568	22	0.7648709892635988	0.9999999999999967
FGD3	1569	22	0.765052983329563	0.9999999999999967
TEX10	1570	22	0.7650730526473543	0.9999999999999967
IGFBP1	1571	22	0.7652301834791607	0.9999999999999967
CHRNB4	1572	22	0.7652842679412184	0.9999999999999967
CRIP1	1573	22	0.7653330540059691	0.9999999999999967
OTUB2	1574	22	0.7654353435440802	0.9999999999999967
KCNK9	1575	22	0.7654627419421793	0.9999999999999967
PRTG	1576	22	0.7655548207029335	0.9999999999999967
COQ5	1577	22	0.7657795811010265	0.9999999999999967
ASPHD2	1578	22	0.7658370056013535	0.9999999999999967
EIF2AK3	1579	22	0.765859689929183	0.9999999999999967
CCDC112	1580	22	0.7658905965795344	0.9999999999999967
GAS1	1581	22	0.7659304089489495	0.9999999999999967
LOXL2	1582	22	0.7661691364508999	0.9999999999999967
MIER3	1583	22	0.7664071701825055	0.9999999999999967
RBM47	1584	22	0.7665711034751099	0.9999999999999967
KIAA0586	1585	22	0.7668583642951481	0.9999999999999967
ZYX	1586	22	0.7670194075033698	0.9999999999999967
HDAC7	1587	22	0.7671012427769257	0.9999999999999967
DNAI1	1588	22	0.7671410183490314	0.9999999999999967
QSOX2	1589	22	0.7671629327582731	0.9999999999999967
TRIM13	1590	22	0.7673426091286426	0.9999999999999967
FOXH1	1591	22	0.7673664636886723	0.9999999999999967
BBS10	1592	22	0.7674556265999068	0.9999999999999967
DCLK1	1593	22	0.767499178067105	0.9999999999999967
CCDC136	1594	22	0.767796132386172	0.9999999999999967
RPS6	1595	22	0.7678278787931865	0.9999999999999967
NOLC1	1596	22	0.7678696240646463	0.9999999999999967
BRMS1L	1597	22	0.7681662349133742	0.9999999999999967
DUSP28	1598	22	0.768255580716803	0.9999999999999967
RTKN	1599	22	0.7684458495912987	0.9999999999999967
TMEM167A	1600	22	0.7684825071342469	0.9999999999999967
SLC26A2	1601	22	0.7686006299956112	0.9999999999999967
TFAM	1602	22	0.7686108240717053	0.9999999999999967
COMMD3	1603	22	0.768697193477371	0.9999999999999967
PURA	1604	22	0.7687582904704111	0.9999999999999967
FAT1	1605	22	0.7688342665356219	0.9999999999999967
RBM46	1606	22	0.769000777084771	0.9999999999999967
PPP2R2A	1607	22	0.7693885180566943	0.9999999999999967
PARP12	1608	22	0.7694004712904758	0.9999999999999967
XRCC4	1609	22	0.7695019585127167	0.9999999999999967
CABP7	1610	22	0.769713444748982	0.9999999999999967
GTF2IRD1	1611	22	0.769732490487627	0.9999999999999967
RNF145	1612	22	0.7698105653216964	0.9999999999999967
MANBA	1613	22	0.7699109201517624	0.9999999999999967
CDKN2AIPNL	1614	22	0.7700271740760365	0.9999999999999967
FAM149A	1615	22	0.7700540632220534	0.9999999999999967
NUFIP1	1616	22	0.7705347382660052	0.9999999999999967
SRBD1	1617	22	0.7705365007238842	0.9999999999999967
NOVA1	1618	22	0.7707605408492589	0.9999999999999967
GCC1	1619	22	0.7708302136309197	0.9999999999999967
TMEM176A	1620	22	0.7708869714799731	0.9999999999999967
CUL2	1621	22	0.7710230037496268	0.9999999999999967
STK31	1622	22	0.771061674130627	0.9999999999999967
HSPA4L	1623	22	0.7711494982076095	0.9999999999999967
TOMM22	1624	22	0.7711675391720562	0.9999999999999967
RBPMS	1625	22	0.7711817933061154	0.9999999999999967
ARG2	1626	22	0.7713642010987385	0.9999999999999967
COX6A1	1627	22	0.771603615050479	0.9999999999999967
COL6A2	1628	22	0.7717007842936084	0.9999999999999967
BIN3	1629	22	0.7717290028929422	0.9999999999999967
PSMC2	1630	22	0.7719925034505751	0.9999999999999967
ADK	1631	22	0.7720689421922973	0.9999999999999967
DPYSL2	1632	22	0.7721673846247776	0.9999999999999967
CHCHD1	1633	22	0.7722431910753108	0.9999999999999967
KCTD18	1634	22	0.7724547059402368	0.9999999999999967
KLHL9	1635	22	0.7724579468883296	0.9999999999999967
RBM28	1636	22	0.7725707310448411	0.9999999999999967
GOLGA2	1637	22	0.7728803327739804	0.9999999999999967
MAD1L1	1638	22	0.7732671384623382	0.9999999999999967
OTX1	1639	22	0.7732805539282079	0.9999999999999967
RPL21	1640	22	0.7733643248211739	0.9999999999999967
RASGRF1	1641	22	0.7738516929370997	0.9999999999999967
GSC2	1642	22	0.7741826673674308	0.9999999999999967
IQGAP2	1643	22	0.7741999664492656	0.9999999999999967
HARS2	1644	22	0.7744128762894287	0.9999999999999967
LAMA1	1645	22	0.7744234286303091	0.9999999999999967
JRK	1646	22	0.7744674261259057	0.9999999999999967
ASCC1	1647	22	0.774742382985895	0.9999999999999967
RBMS1	1648	22	0.7751023233829653	0.9999999999999967
HSF2BP	1649	22	0.7752386491778197	0.9999999999999967
ANKRD44	1650	22	0.7754608217724122	0.9999999999999967
KLHL28	1651	22	0.775509451679531	0.9999999999999967
GPR155	1652	22	0.7756530583352542	0.9999999999999967
ADAM23	1653	22	0.7758927907264056	0.9999999999999967
TBCK	1654	22	0.77590222697571	0.9999999999999967
PHPT1	1655	22	0.7760158342807488	0.9999999999999967
ANAPC16	1656	22	0.7760575124507281	0.9999999999999967
COPS7B	1657	22	0.7761165167782644	0.9999999999999967
TIMP3	1658	22	0.7761352045642409	0.9999999999999967
RABGGTA	1659	22	0.7764583137393781	0.9999999999999967
ADM2	1660	22	0.776531200169519	0.9999999999999967
PRR7	1661	22	0.7765753731704566	0.9999999999999967
TTLL1	1662	22	0.7766467489459159	0.9999999999999967
NEIL1	1663	22	0.7767437677007124	0.9999999999999967
CHRNA3	1664	22	0.7770741745251925	0.9999999999999967
DOK3	1665	22	0.7771151659027444	0.9999999999999967
HAUS3	1666	22	0.7771350770621692	0.9999999999999967
CXCL2	1667	22	0.7772668872317186	0.9999999999999967
NMB	1668	22	0.7772997147051177	0.9999999999999967
DNAJC14	1669	22	0.7774595301258548	0.9999999999999967
EEPD1	1670	22	0.7776782926768342	0.9999999999999967
STON1.GTF2A1L	1671	22	0.7777445413912204	0.9999999999999967
MRPS9	1672	22	0.7782881901979085	0.9999999999999967
PCDHAC1	1673	22	0.7784395180178385	0.9999999999999967
PGGT1B	1674	22	0.7785639243234636	0.9999999999999967
HELT	1675	22	0.7787100465373573	0.9999999999999967
ISCA1	1676	22	0.7787674455154108	0.9999999999999967
ABHD2	1677	22	0.7788592871252277	0.9999999999999967
UPF2	1678	22	0.778900026289251	0.9999999999999967
PSMD14	1679	22	0.7792872137732847	0.9999999999999967
PNP	1680	22	0.7795672133651633	0.9999999999999967
TMEM120A	1681	22	0.7795823053304278	0.9999999999999967
CREG2	1682	22	0.7795999259660047	0.9999999999999967
TEP1	1683	22	0.7796112498063634	0.9999999999999967
ATP6V1C2	1684	22	0.779961528185832	0.9999999999999967
MYO5C	1685	22	0.780050825345902	0.9999999999999967
TIMM9	1686	22	0.7803620918336225	0.9999999999999967
ALLC	1687	22	0.7804666320159555	0.9999999999999967
PABPN1	1688	22	0.7805126050864668	0.9999999999999967
TSNARE1	1689	22	0.7805230811127571	0.9999999999999967
SHANK3	1690	22	0.7805720564203388	0.9999999999999967
DHRS4	1691	22	0.7807277058349694	0.9999999999999967
MRFAP1L1	1692	22	0.780892665384401	0.9999999999999967
AGPAT2	1693	22	0.781324841349232	0.9999999999999967
IL10RB	1694	22	0.7813692915566564	0.9999999999999967
SNAPC3	1695	22	0.7815849704320618	0.9999999999999967
GNPDA2	1696	22	0.7818178362844121	0.9999999999999967
ARL5A	1697	22	0.7822259182907954	0.9999999999999967
VPS39	1698	22	0.7823039508109877	0.9999999999999967
SH3GL2	1699	22	0.78234588826058	0.9999999999999967
SPAG1	1700	22	0.7826038315283715	0.9999999999999967
RORA	1701	22	0.7826073618246021	0.9999999999999967
GFRA3	1702	22	0.7827450422367115	0.9999999999999967
FNBP1	1703	22	0.783076304845912	0.9999999999999967
SPPL2A	1704	22	0.7831579084434594	0.9999999999999967
DECR1	1705	22	0.7832859751967229	0.9999999999999967
UBE2G2	1706	22	0.7833765732423786	0.9999999999999967
NOM1	1707	22	0.783546737773734	0.9999999999999967
KLHL14	1708	22	0.7837870263859132	0.9999999999999967
FEM1C	1709	22	0.78389947501914	0.9999999999999967
ANXA4	1710	22	0.7839636791828904	0.9999999999999967
LRP1	1711	22	0.7840186147977013	0.9999999999999967
FBXO21	1712	22	0.7842066091299633	0.9999999999999967
RASL11A	1713	22	0.7842981338857122	0.9999999999999967
ICOSLG	1714	22	0.7843591209315233	0.9999999999999967
PLBD1	1715	22	0.7849395122006646	0.9999999999999967
TMEM176B	1716	22	0.7851954902826455	0.9999999999999967
SKA3	1717	22	0.7852210068863189	0.9999999999999967
RAPGEF6	1718	22	0.7853013834109426	0.9999999999999967
XRCC5	1719	22	0.7853837647878946	0.9999999999999967
SEC11A	1720	22	0.7854497286584102	0.9999999999999967
KDELR3	1721	22	0.785455190506379	0.9999999999999967
REEP4	1722	22	0.7856077697470603	0.9999999999999967
DDX46	1723	22	0.7856602694168511	0.9999999999999967
FAM136A	1724	22	0.7858417442196235	0.9999999999999967
GSN	1725	22	0.7858508285505839	0.9999999999999967
ST6GALNAC6	1726	22	0.7859353880266199	0.9999999999999967
ADCK5	1727	22	0.7860336589518941	0.9999999999999967
GIT2	1728	22	0.78607632783334	0.9999999999999967
EMB	1729	22	0.7860972631061636	0.9999999999999967
SNTB1	1730	22	0.786568698906517	0.9999999999999967
ZBTB5	1731	22	0.7866121151530333	0.9999999999999967
ANKZF1	1732	22	0.7866597736391541	0.9999999999999967
DDX50	1733	22	0.7867113690839862	0.9999999999999967
UGGT2	1734	22	0.7867270967784938	0.9999999999999967
C18orf32	1735	22	0.786968950567868	0.9999999999999967
YTHDC2	1736	22	0.7870894571716395	0.9999999999999967
NUP214	1737	22	0.7871072903697958	0.9999999999999967
COL4A4	1738	22	0.787216234809714	0.9999999999999967
IL12B	1739	22	0.7872826363054095	0.9999999999999967
ADCK2	1740	22	0.7873988317403101	0.9999999999999967
LMX1B	1741	22	0.7875873108916357	0.9999999999999967
CAMK4	1742	22	0.7884400826787354	0.9999999999999967
PIGO	1743	22	0.7885030741883112	0.9999999999999967
NEK9	1744	22	0.788740868013444	0.9999999999999967
ARF5	1745	22	0.788767210010765	0.9999999999999967
SLC46A3	1746	22	0.7887934912315333	0.9999999999999967
MN1	1747	22	0.7888236498737156	0.9999999999999967
ZDHHC6	1748	22	0.7892107782654268	0.9999999999999967
ATG9A	1749	22	0.7892210288933631	0.9999999999999967
PPM1F	1750	22	0.7895887278804075	0.9999999999999967
NMI	1751	22	0.7896964111947963	0.9999999999999967
NPM1	1752	22	0.7897537983068916	0.9999999999999967
GALNTL6	1753	22	0.7897913719087355	0.9999999999999967
AIMP1	1754	22	0.79015923617656	0.9999999999999967
PELO	1755	22	0.7904463610437342	0.9999999999999967
GLS2	1756	22	0.7905319012209514	0.9999999999999967
SPG11	1757	22	0.790559459929896	0.9999999999999967
MX1	1758	22	0.7906372344927322	0.9999999999999967
IFIT5	1759	22	0.7910527044790631	0.9999999999999967
SEMA6D	1760	22	0.7912777308954269	0.9999999999999967
MAP1B	1761	22	0.7913460870192714	0.9999999999999967
KLF7	1762	22	0.7914971422681794	0.9999999999999967
SLC15A1	1763	22	0.7915783571749379	0.9999999999999967
PTP4A3	1764	22	0.7921045939079405	0.9999999999999967
CHPF2	1765	22	0.7922474509852278	0.9999999999999967
N4BP2L2	1766	22	0.7923368254904068	0.9999999999999967
CNTN1	1767	22	0.7924971142442129	0.9999999999999967
ARPC3	1768	22	0.7925871607112552	0.9999999999999967
ZFAT	1769	22	0.792592274183731	0.9999999999999967
NSUN6	1770	22	0.7927210161829108	0.9999999999999967
LRCH4	1771	22	0.7928178224189207	0.9999999999999967
LIMK1	1772	22	0.7928472661000848	0.9999999999999967
C12orf65	1773	22	0.7928900586215945	0.9999999999999967
ITGA6	1774	22	0.7933960606579039	0.9999999999999967
THG1L	1775	22	0.7934205448045009	0.9999999999999967
DISP2	1776	22	0.7934510772319515	0.9999999999999967
SRP14	1777	22	0.7937604429969565	0.9999999999999967
MLLT3	1778	22	0.7941686489142099	0.9999999999999967
TMEM179	1779	22	0.7942627250471987	0.9999999999999967
CD9	1780	22	0.7943301509840388	0.9999999999999967
ACBD5	1781	22	0.7944922384336792	0.9999999999999967
FAM189A2	1782	22	0.794936232436513	0.9999999999999967
CDC42EP1	1783	22	0.7949385080500584	0.9999999999999967
IL15RA	1784	22	0.7950711481139228	0.9999999999999967
KCNT1	1785	22	0.7950793841216665	0.9999999999999967
RNF32	1786	22	0.7951249953487931	0.9999999999999967
PID1	1787	22	0.7952069771402698	0.9999999999999967
SAP30L	1788	22	0.7952109226666539	0.9999999999999967
ENOX1	1789	22	0.7952119993692965	0.9999999999999967
KIF5B	1790	22	0.7953156765267688	0.9999999999999967
STAT1	1791	22	0.7955192625321272	0.9999999999999967
RWDD2B	1792	22	0.795827149932526	0.9999999999999967
ZFP36L2	1793	22	0.7958339922295264	0.9999999999999967
THOC3	1794	22	0.7959954977116024	0.9999999999999967
OPRK1	1795	22	0.7961507798570224	0.9999999999999967
NRG1	1796	22	0.796243652566853	0.9999999999999967
ADARB2	1797	22	0.7962593652909951	0.9999999999999967
LPIN2	1798	22	0.7963405605315581	0.9999999999999967
SGPP2	1799	22	0.7964423594883493	0.9999999999999967
SERPINE2	1800	22	0.7964528884717581	0.9999999999999967
RGS10	1801	22	0.7967957089721561	0.9999999999999967
RFXAP	1802	22	0.7971794749405573	0.9999999999999967
SNCA	1803	22	0.797284114612156	0.9999999999999967
SLC10A7	1804	22	0.7978119975353416	0.9999999999999967
DYNLL1	1805	22	0.7980323044965919	0.9999999999999967
DSG2	1806	22	0.7980654152416367	0.9999999999999967
CFL2	1807	22	0.7981812893786929	0.9999999999999967
CCDC150	1808	22	0.7981932053309082	0.9999999999999967
LRSAM1	1809	22	0.7983645320942141	0.9999999999999967
ACTB	1810	22	0.7983947696256095	0.9999999999999967
ROPN1L	1811	22	0.798577274462791	0.9999999999999967
POFUT2	1812	22	0.7987615562087709	0.9999999999999967
FAM171B	1813	22	0.7992416885416236	0.9999999999999967
SPR	1814	22	0.799513340677666	0.9999999999999967
SCARA3	1815	22	0.799760095630375	0.9999999999999967
LETM2	1816	22	0.7999300100196098	0.9999999999999967
GCOM1	1817	22	0.800050500888936	0.9999999999999967
CNOT7	1818	22	0.8002263552923571	0.9999999999999967
FIS1	1819	22	0.8004858733203072	0.9999999999999967
CCDC157	1820	22	0.8005507592583236	0.9999999999999967
MAFK	1821	22	0.8007471953603466	0.9999999999999967
STOML1	1822	22	0.8007472117177594	0.9999999999999967
CUTC	1823	22	0.8011099774293946	0.9999999999999967
IGDCC4	1824	22	0.8011872287096061	0.9999999999999967
VPS37A	1825	22	0.8013698549880891	0.9999999999999967
SLC25A16	1826	22	0.801406402752876	0.9999999999999967
NFU1	1827	22	0.8016728798666349	0.9999999999999967
GCKR	1828	22	0.8018023399218119	0.9999999999999967
M6PR	1829	22	0.8019815020635237	0.9999999999999967
NOC3L	1830	22	0.801988583756765	0.9999999999999967
SCD	1831	22	0.8023286441515542	0.9999999999999967
GSTO2	1832	22	0.8023518505043112	0.9999999999999967
FAM174A	1833	22	0.8024420535602492	0.9999999999999967
FKBP7	1834	22	0.8025382157422117	0.9999999999999967
HTRA1	1835	22	0.8026007533565764	0.9999999999999967
CCDC107	1836	22	0.8026326490830312	0.9999999999999967
PLEKHA3	1837	22	0.8027802261673624	0.9999999999999967
ERI1	1838	22	0.803081672112621	0.9999999999999967
PFKM	1839	22	0.8032343757748275	0.9999999999999967
FITM1	1840	22	0.8032807278307458	0.9999999999999967
NSMCE2	1841	22	0.803335826914236	0.9999999999999967
ANXA3	1842	22	0.8033631009323571	0.9999999999999967
CLPX	1843	22	0.8035966614307064	0.9999999999999967
SCARF2	1844	22	0.803631025082707	0.9999999999999967
SENP1	1845	22	0.803696149999786	0.9999999999999967
CCDC77	1846	22	0.8037079208165053	0.9999999999999967
EXTL3	1847	22	0.8039282023844947	0.9999999999999967
GBA2	1848	22	0.8039835421403013	0.9999999999999967
ADRB2	1849	22	0.804011598972892	0.9999999999999967
FAM126B	1850	22	0.8040942533258215	0.9999999999999967
RGP1	1851	22	0.8041201683443235	0.9999999999999967
GPR146	1852	22	0.8042244342310537	0.9999999999999967
WDR37	1853	22	0.8042409858837266	0.9999999999999967
RAB3GAP1	1854	22	0.8044122574416561	0.9999999999999967
CHST3	1855	22	0.8044200518712058	0.9999999999999967
DRAM1	1856	22	0.8045180130281429	0.9999999999999967
PHC1	1857	22	0.8045287859113128	0.9999999999999967
BAMBI	1858	22	0.8045328251381889	0.9999999999999967
SGCZ	1859	22	0.8049195230632247	0.9999999999999967
BMF	1860	22	0.8052375612693856	0.9999999999999967
ERICH1	1861	22	0.8052408353653406	0.9999999999999967
IRS1	1862	22	0.8055463291557363	0.9999999999999967
NDUFB3	1863	22	0.8056389636924861	0.9999999999999967
ISCU	1864	22	0.8056618433007319	0.9999999999999967
SMARCD1	1865	22	0.8057943048814143	0.9999999999999967
NSUN7	1866	22	0.8058067641594602	0.9999999999999967
DOK1	1867	22	0.8058391721323491	0.9999999999999967
SH3PXD2A	1868	22	0.8059458479842297	0.9999999999999967
GADD45G	1869	22	0.8060612076375718	0.9999999999999967
MRPS16	1870	22	0.8060682935590611	0.9999999999999967
LYPD6	1871	22	0.8061913599887409	0.9999999999999967
INPP1	1872	22	0.8063490228381602	0.9999999999999967
CLMN	1873	22	0.8065090776717119	0.9999999999999967
PPP4R4	1874	22	0.8065826386889644	0.9999999999999967
PGAM1	1875	22	0.8067291633825435	0.9999999999999967
WDR86	1876	22	0.8067788377861009	0.9999999999999967
PREB	1877	22	0.8068388623529883	0.9999999999999967
C18orf21	1878	22	0.8069067863579885	0.9999999999999967
INSM2	1879	22	0.8071429653287134	0.9999999999999967
SMARCC2	1880	22	0.8072196293714924	0.9999999999999967
SGSM1	1881	22	0.8072277876368831	0.9999999999999967
VTI1A	1882	22	0.8073083479380454	0.9999999999999967
EMILIN2	1883	22	0.8074686018797268	0.9999999999999967
BBS7	1884	22	0.8075101442978785	0.9999999999999967
RHOB	1885	22	0.807683866719821	0.9999999999999967
SNCAIP	1886	22	0.8077882091141959	0.9999999999999967
CTTNBP2	1887	22	0.8079510105074933	0.9999999999999967
PDLIM7	1888	22	0.8080548841031501	0.9999999999999967
GOLT1B	1889	22	0.8081984017514592	0.9999999999999967
RECQL	1890	22	0.808223192858924	0.9999999999999967
DYNC1I1	1891	22	0.8083705714107546	0.9999999999999967
MTDH	1892	22	0.8089967776972815	0.9999999999999967
TSPAN17	1893	22	0.809012027022019	0.9999999999999967
WDR73	1894	22	0.8090953771763323	0.9999999999999967
P4HA2	1895	22	0.80942863750999	0.9999999999999967
TMEM229B	1896	22	0.8097644098937608	0.9999999999999967
DCAF12	1897	22	0.8098109022586699	0.9999999999999967
HMGCS1	1898	22	0.8101683238869923	0.9999999999999967
COBL	1899	22	0.810290945514504	0.9999999999999967
UBA6	1900	22	0.8103233730279658	0.9999999999999967
WIPF1	1901	22	0.8110697178864286	0.9999999999999967
TAF7	1902	22	0.8110772962403786	0.9999999999999967
FARP2	1903	22	0.8114487953291281	0.9999999999999967
COL23A1	1904	22	0.8118636937976798	0.9999999999999967
CAPS2	1905	22	0.811882827324883	0.9999999999999967
JDP2	1906	22	0.8118899331700146	0.9999999999999967
SPSB2	1907	22	0.8118936830076277	0.9999999999999967
RPS23	1908	22	0.812068894190303	0.9999999999999967
ELL2	1909	22	0.8121494940368291	0.9999999999999967
RAPGEF1	1910	22	0.8121496676807952	0.9999999999999967
CCBE1	1911	22	0.8122587905663827	0.9999999999999967
SULT4A1	1912	22	0.8123059465041265	0.9999999999999967
TMPO	1913	22	0.8126194539214807	0.9999999999999967
DPYSL3	1914	22	0.8126713929586828	0.9999999999999967
SSPO	1915	22	0.8128288643489556	0.9999999999999967
GAD1	1916	22	0.8129712751694965	0.9999999999999967
MLEC	1917	22	0.8133295375557579	0.9999999999999967
SGMS2	1918	22	0.8133573040470085	0.9999999999999967
DDX56	1919	22	0.8135277928080444	0.9999999999999967
SLITRK5	1920	22	0.8135329294266418	0.9999999999999967
DDX24	1921	22	0.813544229866154	0.9999999999999967
DNAJA1	1922	22	0.8135990860295813	0.9999999999999967
ZNF518B	1923	22	0.8136541643958133	0.9999999999999967
FZD3	1924	22	0.8138353389010137	0.9999999999999967
MFSD10	1925	22	0.8139583996056916	0.9999999999999967
MCPH1	1926	22	0.8139591187516353	0.9999999999999967
PTRH1	1927	22	0.8143303294116089	0.9999999999999967
ZCWPW1	1928	22	0.814368790947528	0.9999999999999967
RAN	1929	22	0.8143781295691156	0.9999999999999967
IFI27L1	1930	22	0.8145546186776244	0.9999999999999967
MAN2C1	1931	22	0.8145579334423736	0.9999999999999967
TTC16	1932	22	0.8146037291586266	0.9999999999999967
C14orf28	1933	22	0.8149965635399583	0.9999999999999967
SLC38A9	1934	22	0.8152592235995628	0.9999999999999967
AFAP1	1935	22	0.8154313339748256	0.9999999999999967
SAMM50	1936	22	0.8154424584690343	0.9999999999999967
PSMB7	1937	22	0.815461992488663	0.9999999999999967
ZNF141	1938	22	0.8157279753776694	0.9999999999999967
CLK4	1939	22	0.8157788593342956	0.9999999999999967
ZHX1	1940	22	0.8157888658013025	0.9999999999999967
CGRRF1	1941	22	0.8158017586316453	0.9999999999999967
DMRT3	1942	22	0.8158551615783751	0.9999999999999967
NUDT5	1943	22	0.8160325912937239	0.9999999999999967
A4GALT	1944	22	0.81626569237782	0.9999999999999967
FAM118A	1945	22	0.8167295885942829	0.9999999999999967
SCN8A	1946	22	0.8168210920935604	0.9999999999999967
KDM5A	1947	22	0.8171033858307395	0.9999999999999967
RPS29	1948	22	0.8171101268894323	0.9999999999999967
FAM172A	1949	22	0.8171306437413347	0.9999999999999967
SF3A1	1950	22	0.8171775363226286	0.9999999999999967
SEC14L2	1951	22	0.8172067875296649	0.9999999999999967
PIP5K1B	1952	22	0.8172139815078805	0.9999999999999967
AK7	1953	22	0.8173329433466261	0.9999999999999967
HOXC11	1954	22	0.8173795406193985	0.9999999999999967
WWC2	1955	22	0.8174947382887218	0.9999999999999967
SEC61A2	1956	22	0.8175915077955758	0.9999999999999967
C5orf51	1957	22	0.8179458226456351	0.9999999999999967
CCNO	1958	22	0.8180376878347133	0.9999999999999967
WDR12	1959	22	0.818118541141321	0.9999999999999967
ZFYVE1	1960	22	0.8181358438013893	0.9999999999999967
AMMECR1L	1961	22	0.8182306595594866	0.9999999999999967
SORBS1	1962	22	0.8182887593321023	0.9999999999999967
RND3	1963	22	0.8184176491914087	0.9999999999999967
ELMOD3	1964	22	0.8187009018795491	0.9999999999999967
GNG10	1965	22	0.8187288009730602	0.9999999999999967
COMMD8	1966	22	0.8187691016461879	0.9999999999999967
PBK	1967	22	0.8188178467526901	0.9999999999999967
ASNS	1968	22	0.8188905927287288	0.9999999999999967
PITX1	1969	22	0.8190420233394924	0.9999999999999967
ARL6IP4	1970	22	0.8192710922160781	0.9999999999999967
CCNJL	1971	22	0.819326584045083	0.9999999999999967
TRPV4	1972	22	0.8195139022054931	0.9999999999999967
ARF3	1973	22	0.8195591804156337	0.9999999999999967
ACYP1	1974	22	0.819561089556087	0.9999999999999967
BMP3	1975	22	0.8196436324023613	0.9999999999999967
TMED9	1976	22	0.8197053822546881	0.9999999999999967
ARHGAP12	1977	22	0.8198935770774236	0.9999999999999967
FXN	1978	22	0.8199530722911179	0.9999999999999967
ZNF25	1979	22	0.8201859732136747	0.9999999999999967
PRELID1	1980	22	0.8202742151876227	0.9999999999999967
NDUFA8	1981	22	0.8207516216599328	0.9999999999999967
PTTG1IP	1982	22	0.8209613777909515	0.9999999999999967
FBXL15	1983	22	0.8211123012495856	0.9999999999999967
ERGIC2	1984	22	0.8212128467325336	0.9999999999999967
ATP6V1F	1985	22	0.8213653049169531	0.9999999999999967
NDST3	1986	22	0.8213695486884016	0.9999999999999967
EFCAB6	1987	22	0.8214025578050556	0.9999999999999967
POMP	1988	22	0.8214753624222967	0.9999999999999967
RTKN2	1989	22	0.8215033433908205	0.9999999999999967
HAUS2	1990	22	0.8215706859483594	0.9999999999999967
IL7	1991	22	0.8215713778473057	0.9999999999999967
LRRC57	1992	22	0.8217505583667364	0.9999999999999967
DHFR	1993	22	0.8217963640863424	0.9999999999999967
NEIL2	1994	22	0.8218273112970761	0.9999999999999967
PNPLA3	1995	22	0.8218913539385108	0.9999999999999967
PHF19	1996	22	0.8219486617409566	0.9999999999999967
RETSAT	1997	22	0.822015204567055	0.9999999999999967
SLC39A9	1998	22	0.8220357071455561	0.9999999999999967
[truncated: 3,359 more rows]

## Sheet: Supplementary Table 7
Supplementary Table 7. AllChAT events in tumor vs. normal tissue-derived cells from the TRACERx cohort.
Tumor PDC	Oncogene	Passenger	Promoter methylation Oncogene	Promoter methylation Passenger	TSS H3K27me3 Oncogene	TSS H3K27me3 Passenger	TSS H3K4me3 Oncogene	TSS H3K4me3 Passenger	Copy number Gain
CRUK0977	ACVR1B	KRT7	0.00707134	-0.0210034	0.984933	0.615186	-0.838411	-0.616929	False
CRUK0977	ACVR1B	GLS2	0.00707134	-0.0681571	0.984933	-0.307485	-0.838411	0.116965	False
CRUK0977	ERBB3	OR5BK1P	0.0273773	-0.0665906	1.75254	1.1337	0.140857	0.336472	False
CRUK0977	ERBB3	KRT7	0.0273773	-0.0210034	1.75254	0.615186	0.140857	-0.616929	False
CRUK0977	ERBB3	HOXC11	0.0273773	-0.0062773	1.75254	-0.498833	0.140857	-0.432864	False
CRUK0977	ERBB3	GLS2	0.0273773	-0.0681571	1.75254	-0.307485	0.140857	0.116965	False
CRUK0977	ZMYM2	RPL23AP69	-0.00343815	-0.12128	1.09861	0.412532	-1.00037	0.361613	False
CRUK0977	NCOR1	CLDN7	0.0589569	-0.00244826	0.832146	-0.136132	-1.03842	-0.769187	False
CRUK0977	NCOR1	SOX15	0.0589569	-0.091005	0.832146	0.705417	-1.03842	-1.47508	False
CRUK0977	NCOR1	ARHGEF15	0.0589569	-0.0131703	0.832146	0.109928	-1.03842	0.306031	False
CRUK0977	NCOR1	DHRS7C	0.0589569	-0.0501616	0.832146	0.890973	-1.03842	-0.463573	False
CRUK0977	NCOR1	TMEM220	0.0589569	-0.101631	0.832146	0.353019	-1.03842	-1.99897	False
CRUK0977	NCOR1	SLC47A2	0.0589569	0.0523605	0.832146	0.166421	-1.03842	-1.66793	False
CRUK0977	TGIF1	DLGAP1	0.000783882	-0.0386157	0.238411	-0.176063	-0.225738	0.110144	False
CRUK0977	KMT2B	SYNE4	0.00121445	-0.00324818	1.73912	1.30992	-1.06209	0.591567	False
CRUK0977	KMT2B	CNFN	0.00121445	-0.0534327	1.73912	-0.123869	-1.06209	0.024846	False
CRUK0977	CDKN1A	KCNK5	0.0387961	0.0137345	1.5724	-0.2722	-1.3196	-0.17468	False
CRUK0977	CDKN1A	ENPP5	0.0387961	0.00914874	1.5724	-0.0444518	-1.3196	-0.628307	False
CRUK0977	LEMD2	ETV7	0.00166068	-0.0320988	0.899325	0.163228	-0.913344	-0.43436	False
CRUK0977	FGFR1	RN7SL621P	0.0087546	-0.248696	0.331576	0.349986	-0.944415	-0.672944	False
CRUK0977	FGFR1	NKX6-3	0.0087546	-0.0610599	0.331576	-0.231512	-0.944415	-0.203599	False
CRUK0977	FGFR1	AFG3L2P1	0.0087546	-0.268764	0.331576	-0.0571584	-0.944415	-0.100083	False
CRUK0977	FGFR1	POTEA	0.0087546	-0.292829	0.331576	0.0552627	-0.944415	0.405465	False
CRUK0977	JAK2	PTPRD	0.00274837	-0.183698	0.289781	0.0623703	-0.469795	-1.12711	False
CRUK0977	JAK2	RN7SL592P	0.00274837	-0.0391304	0.289781	0.804373	-0.469795	0.104513	False
CRUK0557	ACVR1B	KRT7	0.00216406	0.875686	0.977534	1.34156	0.209625	-2.89664	True
CRUK0557	ACVR1B	GLS2	0.00216406	0.156247	0.977534	1.26736	0.209625	0.61271	True
CRUK0557	ERBB3	OR5BK1P	0.0122661	0.115079	2.29486	0.989718	0.950976	0.470004	True
CRUK0557	ERBB3	KRT7	0.0122661	0.875686	2.29486	1.34156	0.950976	-2.89664	True
CRUK0557	ERBB3	HOXC11	0.0122661	0.296373	2.29486	-0.483499	0.950976	0.161843	True
CRUK0557	ERBB3	GLS2	0.0122661	0.156247	2.29486	1.26736	0.950976	0.61271	True
CRUK0557	ZMYM2	RPL23AP69	-0.00336123	0.200861	1.08222	0.154151	0.50146	0.252414	True
CRUK0557	NCOR1	CLDN7	-0.0146431	0.389147	1.61991	1.78872	0.273464	-1.70136	True
CRUK0557	NCOR1	SOX15	-0.0146431	0.196855	1.61991	0.393043	0.273464	-1.60319	True
CRUK0557	NCOR1	ARHGEF15	-0.0146431	0.112554	1.61991	0.344987	0.273464	0.105361	True
CRUK0557	NCOR1	DHRS7C	-0.0146431	0.124859	1.61991	0.541597	0.273464	0.0317487	True
CRUK0557	NCOR1	TMEM220	-0.0146431	0.13142	1.61991	0.239074	0.273464	-1.27038	True
CRUK0557	NCOR1	SLC47A2	-0.0146431	0.126056	1.61991	0.36201	0.273464	-0.462757	True
CRUK0557	TGIF1	DLGAP1	0.00329169	0.796848	0.784955	-0.430438	0.491468	-1.72551	True
CRUK0557	KMT2B	SYNE4	0.0284739	0.153311	2.58834	2.798	0.996126	1.27418	True
CRUK0557	KMT2B	CNFN	0.0284739	0.134712	2.58834	0.0891127	0.996126	-0.209092	True
CRUK0557	CDKN1A	KCNK5	0.0341359	0.164676	0.869771	0.196406	-0.579203	-2.35412	True
CRUK0557	CDKN1A	ENPP5	0.0341359	0.148257	0.869771	1.10639	-0.579203	-1.56007	True
CRUK0557	LEMD2	ETV7	0.00179484	0.529395	0.969078	0.359508	0.0832329	-0.408635	True
CRUK0557	FGFR1	RN7SL621P	-0.00244913	0.162029	0.35582	-0.310155	1.14598	-0.457833	True
CRUK0557	FGFR1	NKX6-3	-0.00244913	0.137713	0.35582	-0.248461	1.14598	0.294239	True
CRUK0557	FGFR1	AFG3L2P1	-0.00244913	0.126281	0.35582	-0.665748	1.14598	-0.405465	True
CRUK0557	FGFR1	POTEA	-0.00244913	0.118463	0.35582	-0.257829	1.14598	0.295464	True
CRUK0557	JAK2	PTPRD	-0.000144583	0.356747	0.169636	-0.487986	0.523581	-3.18727	True
CRUK0557	JAK2	RN7SL592P	-0.000144583	0.566667	0.169636	1.02488	0.523581	0.00422834	True
CRUK0977	PTEN	HHEX	0.0119358	0.715969	2.40919	0.908417	-0.353921	-2.18737	True
CRUK0977	PTEN	ZNF518A	0.0119358	0.549072	2.40919	1.56796	-0.353921	-0.683441	True
CRUK0977	ATM	MIR34B	0.00165801	0.249953	0.8412	1.36657	-0.477523	-0.446333	True
CRUK0977	ATM	MIR34C	0.00165801	0.249953	0.8412	1.3036	-0.477523	-0.431736	True
CRUK0977	CCND1	SIPA1	0.000572105	0.160685	1.82813	1.69168	-0.68568	-1.0567	True
CRUK0977	CTNND1	LRRC10B	0.0363841	0.758511	0.905117	-0.393302	0.0806297	-1.71796	True
CRUK0977	CTNND1	RNU2-2P	0.0363841	0.417761	0.905117	0.896746	0.0806297	-0.653379	True
CRUK0977	CTNND1	RASGRP2	0.0363841	0.211148	0.905117	0.167309	0.0806297	-0.309823	True
CRUK0977	CTNND1	SIPA1	0.0363841	0.160685	0.905117	1.69168	0.0806297	-1.0567	True
CRUK0977	CTNND1	C11orf80	0.0363841	0.169136	0.905117	1.67896	0.0806297	-0.613683	True
CRUK0977	CTNND1	DOC2GP	0.0363841	0.206145	0.905117	-0.00796817	0.0806297	-0.602996	True
CRUK0977	INPPL1	SIPA1	0.0047565	0.160685	0.994623	1.69168	-0.653903	-1.0567	True
CRUK0977	INPPL1	P4HA3	0.0047565	0.788035	0.994623	-0.577477	-0.653903	-1.73072	True
CRUK0977	KMT2A	MIR34B	0.000111207	0.249953	0.578737	1.36657	-0.4423	-0.446333	True
CRUK0977	KMT2A	MIR34C	0.000111207	0.249953	0.578737	1.3036	-0.4423	-0.431736	True
CRUK0977	PGR	GPR83	0.435789	0.573358	0.253988	-0.666636	0.244665	-1.95684	True
CRUK0977	SF1	SIPA1	0.0212329	0.160685	0.0508584	1.69168	-0.992066	-1.0567	True
CRUK0977	BRD7	NETO2	-0.000417629	0.94399	0.787557	1.20861	-0.891016	-2.14728	True
CRUK0977	BRD7	CCDC113	-0.000417629	0.294394	0.787557	0.983301	-0.891016	0.568693	True
CRUK0977	CBFB	CCDC113	0.00259226	0.294394	0.701805	0.983301	-0.685462	0.568693	True
CRUK0977	CBFB	KCTD19	0.00259226	0.301086	0.701805	0.146093	-0.685462	-0.80866	True
CRUK0977	CBFB	RFWD3	0.00259226	0.130816	0.701805	1.9981	-0.685462	-0.702256	True
CRUK0977	CBFB	CHST6	0.00259226	0.374204	0.701805	-0.0859424	-0.685462	-1.833	True
CRUK0977	CDH1	CA7	0.00510633	0.708125	1.41762	-0.224912	-0.785008	-2.01162	True
CRUK0977	CDH1	RFWD3	0.00510633	0.130816	1.41762	1.9981	-0.785008	-0.702256	True
CRUK0977	CDH1	CHST6	0.00510633	0.374204	1.41762	-0.0859424	-0.785008	-1.833	True
CRUK0977	CTCF	CCDC113	-0.00145175	0.294394	0.637577	0.983301	-0.607056	0.568693	True
CRUK0977	CTCF	KCTD19	-0.00145175	0.301086	0.637577	0.146093	-0.607056	-0.80866	True
CRUK0977	CTCF	RFWD3	-0.00145175	0.130816	0.637577	1.9981	-0.607056	-0.702256	True
CRUK0977	CTCF	CHST6	-0.00145175	0.374204	0.637577	-0.0859424	-0.607056	-1.833	True
CRUK0977	ZFHX3	CDH11	0.0136205	0.173242	0.49973	0.132351	1.07841	0.541597	True
CRUK0977	ZFHX3	KCTD19	0.0136205	0.301086	0.49973	0.146093	1.07841	-0.80866	True
CRUK0977	ZFHX3	CHST6	0.0136205	0.374204	0.49973	-0.0859424	1.07841	-1.833	True
CRUK0977	GNAS	SPO11	0.0155008	0.194451	0.496149	0.708945	0.449525	-0.223144	True
CRUK0977	PIK3CA	LRRC34	0.000282288	0.10884	0.476339	1.49549	-0.403166	0.387177	True
CRUK0977	POLQ	CCDC80	0.0084506	0.157722	0.574541	1.42216	-0.420969	0.823834	True
CRUK0977	POLQ	ITGB5-AS1	0.0084506	0.215676	0.574541	1.79176	-0.420969	0.875469	True
CRUK0977	TBL1XR1	LRRC34	0.00199826	0.10884	1.1754	1.49549	0.780159	0.387177	True
CRUK0977	TBL1XR1	SLC2A2	0.00199826	0.604448	1.1754	0.379349	0.780159	-0.496437	True
CRUK0977	ZBTB20	CCDC80	0.00753617	0.157722	0.792238	1.42216	-0.17669	0.823834	True
CRUK0977	ZBTB20	ITGB5-AS1	0.00753617	0.215676	0.792238	1.79176	-0.17669	0.875469	True
CRUK0977	MYC	ASAP1	0.00866587	0.868603	1.38629	1.90154	-0.188675	-1.96322	True
CRUK0557	PTEN	HHEX	0.0215296	0.00173366	2.07944	0.00975617	0.20039	0.969941	False
CRUK0557	PTEN	ZNF518A	0.0215296	-0.0282296	2.07944	1.12938	0.20039	-0.0079273	False
CRUK0557	ATM	MIR34B	-0.000172734	-0.00831129	-0.0106953	0.910021	-0.0496114	0.347226	False
CRUK0557	ATM	MIR34C	-0.000172734	-0.00831129	-0.0106953	0.784119	-0.0496114	0.395092	False
CRUK0557	CCND1	SIPA1	-2.37222e-05	-0.00757048	-0.0571584	0.405465	-0.276562	0.267357	False
CRUK0557	CTNND1	LRRC10B	0.0526976	0.050023	-0.275412	0.107631	-0.165667	0.888332	False
CRUK0557	CTNND1	RNU2-2P	0.0526976	0.0477851	-0.275412	0	-0.165667	-0.00929574	False
CRUK0557	CTNND1	RASGRP2	0.0526976	0.0506408	-0.275412	-0.452932	-0.165667	1.43178	False
CRUK0557	CTNND1	SIPA1	0.0526976	-0.00757048	-0.275412	0.405465	-0.165667	0.267357	False
CRUK0557	CTNND1	C11orf80	0.0526976	0.0411758	-0.275412	0.751416	-0.165667	0.242236	False
CRUK0557	CTNND1	DOC2GP	0.0526976	0.0255408	-0.275412	-0.336472	-0.165667	0.353841	False
CRUK0557	INPPL1	SIPA1	0.00591323	-0.00757048	0.831298	0.405465	-0.0543162	0.267357	False
CRUK0557	INPPL1	P4HA3	0.00591323	0.00457972	0.831298	-0.494834	-0.0543162	0.234731	False
CRUK0557	KMT2A	MIR34B	0.0017801	-0.00831129	0.150282	0.910021	-0.085407	0.347226	False
CRUK0557	KMT2A	MIR34C	0.0017801	-0.00831129	0.150282	0.784119	-0.085407	0.395092	False
CRUK0557	PGR	GPR83	0.878078	0.648428	-1.3165	-1.35978	-1.8683	-2.4634	False
CRUK0557	SF1	SIPA1	0.000646479	-0.00757048	0.311314	0.405465	-0.265738	0.267357	False
CRUK0557	BRD7	NETO2	4.56242e-05	-0.00761498	0.621321	-0.327213	-0.444074	-0.0846653	False
CRUK0557	BRD7	CCDC113	4.56242e-05	-0.00111676	0.621321	0	-0.444074	0.453917	False
CRUK0557	CBFB	CCDC113	0.000875583	-0.00111676	-0.0354019	0	-0.146952	0.453917	False
CRUK0557	CBFB	KCTD19	0.000875583	-0.023887	-0.0354019	-0.472253	-0.146952	1.39647	False
CRUK0557	CBFB	RFWD3	0.000875583	-0.00435739	-0.0354019	1.08814	-0.146952	-0.0609755	False
CRUK0557	CBFB	CHST6	0.000875583	-0.00695638	-0.0354019	-0.596768	-0.146952	0.462187	False
CRUK0557	CDH1	CA7	0.112663	0.0141526	1.27587	-0.0694978	-1.44876	0.53037	False
CRUK0557	CDH1	RFWD3	0.112663	-0.00435739	1.27587	1.08814	-1.44876	-0.0609755	False
CRUK0557	CDH1	CHST6	0.112663	-0.00695638	1.27587	-0.596768	-1.44876	0.462187	False
CRUK0557	CTCF	CCDC113	0.0033268	-0.00111676	0.732888	0	-0.192303	0.453917	False
CRUK0557	CTCF	KCTD19	0.0033268	-0.023887	0.732888	-0.472253	-0.192303	1.39647	False
CRUK0557	CTCF	RFWD3	0.0033268	-0.00435739	0.732888	1.08814	-0.192303	-0.0609755	False
CRUK0557	CTCF	CHST6	0.0033268	-0.00695638	0.732888	-0.596768	-0.192303	0.462187	False
CRUK0557	ZFHX3	CDH11	0.011697	-0.0615636	0.159065	-0.925769	0.0953102	2.6838	False
CRUK0557	ZFHX3	KCTD19	0.011697	-0.023887	0.159065	-0.472253	0.0953102	1.39647	False
CRUK0557	ZFHX3	CHST6	0.011697	-0.00695638	0.159065	-0.596768	0.0953102	0.462187	False
CRUK0557	GNAS	SPO11	-0.0466746	-0.0512777	-0.586463	0.859956	0.378066	0.81093	False
CRUK0557	PIK3CA	LRRC34	0.000219813	-0.00412769	-0.185717	0.726764	0.12888	1.26237	False
CRUK0557	POLQ	CCDC80	-0.0125753	-0.526978	0.0130721	0.501796	0.300295	0.952009	False
CRUK0557	POLQ	ITGB5-AS1	-0.0125753	-0.120705	0.0130721	1.38629	0.300295	2.3263	False
CRUK0557	TBL1XR1	LRRC34	0.0016287	-0.00412769	0.482252	0.726764	0.969401	1.26237	False
CRUK0557	TBL1XR1	SLC2A2	0.0016287	-0.0771487	0.482252	-0.437988	0.969401	1.33113	False
CRUK0557	ZBTB20	CCDC80	-0.00161575	-0.526978	-0.0425596	0.501796	0.228775	0.952009	False
CRUK0557	ZBTB20	ITGB5-AS1	-0.00161575	-0.120705	-0.0425596	1.38629	0.228775	2.3263	False
CRUK0557	MYC	ASAP1	0.0125777	-0.000918955	0.630409	0.0493928	0.102496	0.179484	False
CRUK0977	PTEN	PLAC9	0.0119358	0.515459	2.40919	0.885225	-0.353921	-0.663431	True
CRUK0977	PTEN	DYDC1	0.0119358	0.675289	2.40919	0.0878614	-0.353921	-1.46752	True
CRUK0977	PTEN	NRG3	0.0119358	0.639411	2.40919	-0.579818	-0.353921	-0.503526	True
CRUK0977	PTEN	CDHR1	0.0119358	0.613848	2.40919	0.661196	-0.353921	-2.05921	True
CRUK0977	PTEN	GRID1	0.0119358	0.626268	2.40919	-0.458308	-0.353921	-1.15452	True
CRUK0977	PTEN	ADIRF	0.0119358	0.203574	2.40919	1.91537	-0.353921	-0.504412	True
CRUK0977	PTEN	CTSLP1	0.0119358	0.413471	2.40919	1.37487	-0.353921	-0.707332	True
CRUK0977	PTEN	HTR7	0.0119358	0.372178	2.40919	0.356675	-0.353921	-1.25458	True
CRUK0977	PTEN	CYP26C1	0.0119358	0.345002	2.40919	0.293577	-0.353921	-0.555592	True
CRUK0977	PTEN	RBP4	0.0119358	0.54319	2.40919	0.347877	-0.353921	-0.85105	True
CRUK0977	PTEN	CRTAC1	0.0119358	0.651072	2.40919	0.194773	-0.353921	-1.39624	True
CRUK0977	ATM	GUCY1A2	0.00165801	0.218865	0.8412	0.524164	-0.477523	-0.747629	True
CRUK0977	ATM	SLC35F2	0.00165801	0.374292	0.8412	0.260329	-0.477523	-0.706392	True
CRUK0977	ATM	RAB39A	0.00165801	0.48841	0.8412	0.263878	-0.477523	-0.629431	True
CRUK0977	ATM	C11orf87	0.00165801	0.344943	0.8412	-0.0300775	-0.477523	-2.2682	True
CRUK0977	ATM	ARHGAP20	0.00165801	0.191285	0.8412	0.872675	-0.477523	-0.747472	True
CRUK0977	ATM	BTG4	0.00165801	0.396059	0.8412	0.975714	-0.477523	-0.396925	True
CRUK0977	ATM	CRYAB	0.00165801	0.326974	0.8412	1.69088	-0.477523	-1.23969	True
CRUK0977	ATM	HSPB2	0.00165801	0.38515	0.8412	0.770337	-0.477523	-1.29856	True
CRUK0977	ATM	HSPB2-C11orf52	0.00165801	0.445039	0.8412	0.770337	-0.477523	-1.29856	True
CRUK0977	ATM	ANKK1	0.00165801	0.955556	0.8412	0.834798	-0.477523	-1.10229	True
CRUK0977	ATM	DRD2	0.00165801	0.702594	0.8412	0.167365	-0.477523	-1.0427	True
CRUK0977	ATM	LINC00900	0.00165801	0.313253	0.8412	0.896195	-0.477523	-2.41375	True
CRUK0977	ATM	TAGLN	0.00165801	0.368564	0.8412	0.307967	-0.477523	-1.48329	True
CRUK0977	ATM	TMPRSS4	0.00165801	0.192324	0.8412	2.12389	-0.477523	-2.18297	True
CRUK0977	ATM	SCN4B	0.00165801	0.178579	0.8412	0.727253	-0.477523	-0.755503	True
CRUK0977	CCND1	CCDC86	0.000572105	0.113965	1.82813	0.630233	-0.68568	-0.804845	True
CRUK0977	CCND1	MIR4488	0.000572105	0.722568	1.82813	-0.440312	-0.68568	-1.69041	True
CRUK0977	CCND1	LRRC10B	0.000572105	0.758511	1.82813	-0.393302	-0.68568	-1.71796	True
CRUK0977	CCND1	MTA2	0.000572105	0.397678	1.82813	0.629968	-0.68568	-1.11503	True
CRUK0977	CCND1	KCNK4	0.000572105	0.564343	1.82813	-0.0606246	-0.68568	-0.999314	True
CRUK0977	CCND1	TM7SF2	0.000572105	0.271082	1.82813	0.77909	-0.68568	-2.17185	True
CRUK0977	CCND1	MIR4489	0.000572105	0.444413	1.82813	1.24559	-0.68568	-1.02805	True
CRUK0977	CCND1	RAB1B	0.000572105	0.209592	1.82813	1.28681	-0.68568	-0.901154	True
CRUK0977	CCND1	CNIH2	0.000572105	0.111029	1.82813	0.396291	-0.68568	-1.06592	True
CRUK0977	CCND1	TMEM151A	0.000572105	0.378406	1.82813	-0.0698538	-0.68568	-1.00675	True
CRUK0977	CCND1	SSH3	0.000572105	0.194857	1.82813	0.885038	-0.68568	-1.09343	True
CRUK0977	CCND1	GAL	0.000572105	0.597596	1.82813	-0.27016	-0.68568	-2.61128	True
CRUK0977	CCND1	P4HA3	0.000572105	0.788035	1.82813	-0.577477	-0.68568	-1.73072	True
CRUK0977	CCND1	KCNE3	0.000572105	0.449456	1.82813	0.586947	-0.68568	-1.72779	True
CRUK0977	CCND1	RN7SKP297	0.000572105	0.719899	1.82813	-0.0253178	-0.68568	-1.92954	True
CRUK0977	CCND1	CHRDL2	0.000572105	0.585354	1.82813	0.0149878	-0.68568	-0.950976	True
CRUK0977	CCND1	TPBGL	0.000572105	0.672029	1.82813	-0.249346	-0.68568	-3.00261	True
CRUK0977	CCND1	B3GNT6	0.000572105	0.555995	1.82813	0.66905	-0.68568	-1.18367	True
CRUK0977	CCND1	USP35	0.000572105	0.247001	1.82813	1.57898	-0.68568	-0.819494	True
CRUK0977	CTNND1	MIR130A	0.0363841	0.36713	0.905117	0.634965	0.0806297	-0.789325	True
CRUK0977	CTNND1	ZP1	0.0363841	0.190314	0.905117	1.01068	0.0806297	0.23484	True
CRUK0977	CTNND1	VWCE	0.0363841	0.594661	0.905117	0.531879	0.0806297	-0.177382	True
CRUK0977	CTNND1	MIR4488	0.0363841	0.722568	0.905117	-0.440312	0.0806297	-1.69041	True
CRUK0977	CTNND1	BEST1	0.0363841	0.284618	0.905117	1.17739	0.0806297	0.108634	True
CRUK0977	CTNND1	MTA2	0.0363841	0.397678	0.905117	0.629968	0.0806297	-1.11503	True
CRUK0977	CTNND1	KCNK4	0.0363841	0.564343	0.905117	-0.0606246	0.0806297	-0.999314	True
CRUK0977	CTNND1	MIR1237	0.0363841	0.179142	0.905117	0.107631	0.0806297	-0.0973742	True
CRUK0977	CTNND1	NRXN2	0.0363841	0.346905	0.905117	0.236166	0.0806297	-0.0528425	True
CRUK0977	CTNND1	PYGM	0.0363841	0.406883	0.905117	0.693147	0.0806297	-0.344451	True
CRUK0977	CTNND1	BATF2	0.0363841	0.3275	0.905117	1.03236	0.0806297	0.643754	True
CRUK0977	CTNND1	TM7SF2	0.0363841	0.271082	0.905117	0.77909	0.0806297	-2.17185	True
CRUK0977	CTNND1	PGAM1P8	0.0363841	0.275929	0.905117	0.0419642	0.0806297	-0.0431722	True
CRUK0977	CTNND1	MAP3K11	0.0363841	0.254765	0.905117	0.719123	0.0806297	-0.67174	True
CRUK0977	CTNND1	MIR4489	0.0363841	0.444413	0.905117	1.24559	0.0806297	-1.02805	True
CRUK0977	CTNND1	SNX32	0.0363841	0.209397	0.905117	-0.191519	0.0806297	-0.349184	True
CRUK0977	CTNND1	GAL3ST3	0.0363841	0.596056	0.905117	-0.102479	0.0806297	-0.238751	True
CRUK0977	CTNND1	RAB1B	0.0363841	0.209592	0.905117	1.28681	0.0806297	-0.901154	True
CRUK0977	CTNND1	TMEM151A	0.0363841	0.378406	0.905117	-0.0698538	0.0806297	-1.00675	True
CRUK0977	CTNND1	RIN1	0.0363841	0.181799	0.905117	0.797772	0.0806297	-0.70747	True
CRUK0977	CTNND1	NPAS4	0.0363841	0.678191	0.905117	0.617978	0.0806297	-0.257829	True
CRUK0977	CTNND1	ZDHHC24	0.0363841	0.188627	0.905117	0.353139	0.0806297	-0.760565	True
CRUK0977	CTNND1	SPTBN2	0.0363841	0.366957	0.905117	1.57022	0.0806297	-0.58383	True
CRUK0977	CTNND1	RNU7-23P	0.0363841	0.190287	0.905117	1.31645	0.0806297	0.646627	True
CRUK0977	CTNND1	SSH3	0.0363841	0.194857	0.905117	0.885038	0.0806297	-1.09343	True
CRUK0977	CTNND1	PTPRCAP	0.0363841	0.230549	0.905117	0.91251	0.0806297	-0.186412	True
CRUK0977	CTNND1	ALDH3B2	0.0363841	0.292628	0.905117	0.928391	0.0806297	-0.0923733	True
CRUK0977	INPPL1	MTA2	0.0047565	0.397678	0.994623	0.629968	-0.653903	-1.11503	True
CRUK0977	INPPL1	KCNK4	0.0047565	0.564343	0.994623	-0.0606246	-0.653903	-0.999314	True
CRUK0977	INPPL1	TM7SF2	0.0047565	0.271082	0.994623	0.77909	-0.653903	-2.17185	True
CRUK0977	INPPL1	MIR4489	0.0047565	0.444413	0.994623	1.24559	-0.653903	-1.02805	True
CRUK0977	INPPL1	RAB1B	0.0047565	0.209592	0.994623	1.28681	-0.653903	-0.901154	True
CRUK0977	INPPL1	CNIH2	0.0047565	0.111029	0.994623	0.396291	-0.653903	-1.06592	True
CRUK0977	INPPL1	TMEM151A	0.0047565	0.378406	0.994623	-0.0698538	-0.653903	-1.00675	True
CRUK0977	INPPL1	ZDHHC24	0.0047565	0.188627	0.994623	0.353139	-0.653903	-0.760565	True
CRUK0977	INPPL1	SPTBN2	0.0047565	0.366957	0.994623	1.57022	-0.653903	-0.58383	True
CRUK0977	INPPL1	C11orf80	0.0047565	0.169136	0.994623	1.67896	-0.653903	-0.613683	True
CRUK0977	INPPL1	RNU7-23P	0.0047565	0.190287	0.994623	1.31645	-0.653903	0.646627	True
CRUK0977	INPPL1	SSH3	0.0047565	0.194857	0.994623	0.885038	-0.653903	-1.09343	True
CRUK0977	INPPL1	GAL	0.0047565	0.597596	0.994623	-0.27016	-0.653903	-2.61128	True
CRUK0977	INPPL1	IL18BP	0.0047565	0.174419	0.994623	1.1276	-0.653903	0.488847	True
CRUK0977	INPPL1	NUMA1	0.0047565	0.12095	0.994623	1.54237	-0.653903	-0.598719	True
CRUK0977	INPPL1	FOLR1	0.0047565	0.320327	0.994623	1.39903	-0.653903	0.839751	True
CRUK0977	INPPL1	ARAP1	0.0047565	0.159166	0.994623	1.29928	-0.653903	-0.718826	True
CRUK0977	INPPL1	KCNE3	0.0047565	0.449456	0.994623	0.586947	-0.653903	-1.72779	True
CRUK0977	INPPL1	RN7SKP297	0.0047565	0.719899	0.994623	-0.0253178	-0.653903	-1.92954	True
CRUK0977	INPPL1	CHRDL2	0.0047565	0.585354	0.994623	0.0149878	-0.653903	-0.950976	True
CRUK0977	INPPL1	TPBGL	0.0047565	0.672029	0.994623	-0.249346	-0.653903	-3.00261	True
CRUK0977	INPPL1	B3GNT6	0.0047565	0.555995	0.994623	0.66905	-0.653903	-1.18367	True
CRUK0977	INPPL1	USP35	0.0047565	0.247001	0.994623	1.57898	-0.653903	-0.819494	True
CRUK0977	KMT2A	C11orf87	0.000111207	0.344943	0.578737	-0.0300775	-0.4423	-2.2682	True
CRUK0977	KMT2A	ARHGAP20	0.000111207	0.191285	0.578737	0.872675	-0.4423	-0.747472	True
CRUK0977	KMT2A	BTG4	0.000111207	0.396059	0.578737	0.975714	-0.4423	-0.396925	True
CRUK0977	KMT2A	CRYAB	0.000111207	0.326974	0.578737	1.69088	-0.4423	-1.23969	True
CRUK0977	KMT2A	HSPB2	0.000111207	0.38515	0.578737	0.770337	-0.4423	-1.29856	True
CRUK0977	KMT2A	HSPB2-C11orf52	0.000111207	0.445039	0.578737	0.770337	-0.4423	-1.29856	True
CRUK0977	KMT2A	ANKK1	0.000111207	0.955556	0.578737	0.834798	-0.4423	-1.10229	True
CRUK0977	KMT2A	DRD2	0.000111207	0.702594	0.578737	0.167365	-0.4423	-1.0427	True
CRUK0977	KMT2A	ATF4P4	0.000111207	0.244512	0.578737	0.721371	-0.4423	0.432546	True
CRUK0977	KMT2A	LINC00900	0.000111207	0.313253	0.578737	0.896195	-0.4423	-2.41375	True
CRUK0977	KMT2A	TAGLN	0.000111207	0.368564	0.578737	0.307967	-0.4423	-1.48329	True
CRUK0977	KMT2A	TMPRSS4	0.000111207	0.192324	0.578737	2.12389	-0.4423	-2.18297	True
CRUK0977	KMT2A	SCN4B	0.000111207	0.178579	0.578737	0.727253	-0.4423	-0.755503	True
CRUK0977	KMT2A	SCN2B	0.000111207	0.481492	0.578737	0.819298	-0.4423	-0.0584962	True
CRUK0977	KMT2A	C1QTNF5	0.000111207	0.194366	0.578737	0.722247	-0.4423	-0.543086	True
CRUK0977	KMT2A	USP2-AS1	0.000111207	0.10845	0.578737	0.992744	-0.4423	0.0327898	True
CRUK0977	KMT2A	POU2F3	0.000111207	0.152963	0.578737	1.48838	-0.4423	0.174353	True
CRUK0977	KMT2A	GRIK4	0.000111207	0.375963	0.578737	0.0994339	-0.4423	-0.919877	True
CRUK0977	KMT2A	RNU6-592P	0.000111207	0.21898	0.578737	1.04455	-0.4423	0.702493	True
CRUK0977	KMT2A	SCN3B	0.000111207	0.661543	0.578737	0.553143	-0.4423	-2.61182	True
CRUK0977	KMT2A	VSIG2	0.000111207	0.831237	0.578737	0.519484	-0.4423	-1.52024	True
CRUK0977	KMT2A	FEZ1	0.000111207	0.713588	0.578737	1.27629	-0.4423	-0.656888	True
CRUK0977	KMT2A	PUS3	0.000111207	0.657682	0.578737	0.126563	-0.4423	-0.987452	True
CRUK0977	KMT2A	DDX25	0.000111207	0.751917	0.578737	0.0800427	-0.4423	-0.985162	True
CRUK0977	KMT2A	RPL35AP26	0.000111207	0.46	0.578737	1.08519	-0.4423	-1.14862	True
CRUK0977	KMT2A	KIRREL3-AS1	0.000111207	0.119183	0.578737	0.767791	-0.4423	0.284252	True
CRUK0977	PGR	MIR1260B	0.435789	0.972973	0.253988	1.52277	0.244665	-0.599979	True
CRUK0977	SF1	MIR130A	0.0212329	0.36713	0.0508584	0.634965	-0.992066	-0.789325	True
CRUK0977	SF1	ZP1	0.0212329	0.190314	0.0508584	1.01068	-0.992066	0.23484	True
CRUK0977	SF1	SLC15A3	0.0212329	0.506296	0.0508584	0.741349	-0.992066	0.1847	True
CRUK0977	SF1	VWCE	0.0212329	0.594661	0.0508584	0.531879	-0.992066	-0.177382	True
CRUK0977	SF1	MIR4488	0.0212329	0.722568	0.0508584	-0.440312	-0.992066	-1.69041	True
CRUK0977	SF1	LRRC10B	0.0212329	0.758511	0.0508584	-0.393302	-0.992066	-1.71796	True
CRUK0977	SF1	BEST1	0.0212329	0.284618	0.0508584	1.17739	-0.992066	0.108634	True
CRUK0977	SF1	SCGB1A1	0.0212329	0.632746	0.0508584	0.77821	-0.992066	0.176456	True
CRUK0977	SF1	MTA2	0.0212329	0.397678	0.0508584	0.629968	-0.992066	-1.11503	True
CRUK0977	SF1	RNU2-2P	0.0212329	0.417761	0.0508584	0.896746	-0.992066	-0.653379	True
CRUK0977	SF1	FLRT1	0.0212329	0.131295	0.0508584	0.537178	-0.992066	0.120295	True
CRUK0977	SF1	DNAJC4	0.0212329	0.130994	0.0508584	0.894173	-0.992066	-0.456237	True
CRUK0977	SF1	NRXN2	0.0212329	0.346905	0.0508584	0.236166	-0.992066	-0.0528425	True
CRUK0977	SF1	RASGRP2	0.0212329	0.211148	0.0508584	0.167309	-0.992066	-0.309823	True
CRUK0977	SF1	PYGM	0.0212329	0.406883	0.0508584	0.693147	-0.992066	-0.344451	True
CRUK0977	SF1	MIR192	0.0212329	0.348044	0.0508584	0.882954	-0.992066	0.860201	True
CRUK0977	SF1	MIR194-2	0.0212329	0.364618	0.0508584	0.913161	-0.992066	0.921682	True
CRUK0977	SF1	BATF2	0.0212329	0.3275	0.0508584	1.03236	-0.992066	0.643754	True
CRUK0977	SF1	NAALADL1	0.0212329	0.166726	0.0508584	0.540568	-0.992066	0.0689929	True
CRUK0977	SF1	TM7SF2	0.0212329	0.271082	0.0508584	0.77909	-0.992066	-2.17185	True
CRUK0977	SF1	MAP3K11	0.0212329	0.254765	0.0508584	0.719123	-0.992066	-0.67174	True
CRUK0977	SF1	MIR4489	0.0212329	0.444413	0.0508584	1.24559	-0.992066	-1.02805	True
CRUK0977	SF1	OVOL1-AS1	0.0212329	0.134574	0.0508584	0.290585	-0.992066	-0.650588	True
CRUK0977	SF1	CTSW	0.0212329	0.28404	0.0508584	0.763351	-0.992066	0.318454	True
CRUK0977	SF1	TSGA10IP	0.0212329	0.160025	0.0508584	0.466963	-0.992066	0.510826	True
CRUK0977	SF1	RAB1B	0.0212329	0.209592	0.0508584	1.28681	-0.992066	-0.901154	True
CRUK0977	SF1	RIN1	0.0212329	0.181799	0.0508584	0.797772	-0.992066	-0.70747	True
CRUK0977	SF1	NPAS4	0.0212329	0.678191	0.0508584	0.617978	-0.992066	-0.257829	True
CRUK0977	SF1	ZDHHC24	0.0212329	0.188627	0.0508584	0.353139	-0.992066	-0.760565	True
CRUK0977	SF1	SPTBN2	0.0212329	0.366957	0.0508584	1.57022	-0.992066	-0.58383	True
CRUK0977	SF1	C11orf80	0.0212329	0.169136	0.0508584	1.67896	-0.992066	-0.613683	True
CRUK0977	SF1	RNU7-23P	0.0212329	0.190287	0.0508584	1.31645	-0.992066	0.646627	True
CRUK0977	SF1	SSH3	0.0212329	0.194857	0.0508584	0.885038	-0.992066	-1.09343	True
CRUK0977	SF1	RNU6-1238P	0.0212329	0.516928	0.0508584	0.287682	-0.992066	0.122602	True
CRUK0977	SF1	PTPRCAP	0.0212329	0.230549	0.0508584	0.91251	-0.992066	-0.186412	True
CRUK0977	SF1	ALDH3B2	0.0212329	0.292628	0.0508584	0.928391	-0.992066	-0.0923733	True
CRUK0977	SF1	ALDH3B1	0.0212329	0.279986	0.0508584	0.627189	-0.992066	-0.153656	True
CRUK0977	SF1	GAL	0.0212329	0.597596	0.0508584	-0.27016	-0.992066	-2.61128	True
CRUK0977	SF1	IFITM9P	0.0212329	0.151237	0.0508584	0.570545	-0.992066	0.822139	True
CRUK0977	SF1	KRTAP5-8	0.0212329	0.153369	0.0508584	1.0325	-0.992066	0.133531	True
CRUK0977	SF1	KRTAP5-10	0.0212329	0.718472	0.0508584	0.499198	-0.992066	0.941609	True
CRUK0977	SF1	IL18BP	0.0212329	0.174419	0.0508584	1.1276	-0.992066	0.488847	True
CRUK0977	SF1	FOLR1	0.0212329	0.320327	0.0508584	1.39903	-0.992066	0.839751	True
CRUK0977	SF1	MIR139	0.0212329	0.242422	0.0508584	0.5795	-0.992066	0.782759	True
CRUK0977	SF1	ARAP1	0.0212329	0.159166	0.0508584	1.29928	-0.992066	-0.718826	True
CRUK0977	SF1	P4HA3	0.0212329	0.788035	0.0508584	-0.577477	-0.992066	-1.73072	True
CRUK0977	SF1	KCNE3	0.0212329	0.449456	0.0508584	0.586947	-0.992066	-1.72779	True
CRUK0977	SF1	RN7SKP297	0.0212329	0.719899	0.0508584	-0.0253178	-0.992066	-1.92954	True
CRUK0977	ATF7IP	KCNA1	0.00714874	0.472267	0.825246	0.494696	-0.315969	-0.503526	True
CRUK0977	ATF7IP	KCNA5	0.00714874	0.565583	0.825246	1.00743	-0.315969	1.85456	True
CRUK0977	ATF7IP	NTF3	0.00714874	0.412427	0.825246	0.168297	-0.315969	-1.43363	True
CRUK0977	ATF7IP	PLEKHG6	0.00714874	0.114665	0.825246	1.40363	-0.315969	0.00596305	True
CRUK0977	ATF7IP	SCNN1A	0.00714874	0.375902	0.825246	3.64711	-0.315969	-0.964574	True
CRUK0977	ATF7IP	IFFO1	0.00714874	0.252518	0.825246	1.2646	-0.315969	0.442853	True
CRUK0977	ATF7IP	NOP2	0.00714874	0.114253	0.825246	1.86895	-0.315969	-0.0439148	True
CRUK0977	ATF7IP	ACRBP	0.00714874	0.591327	0.825246	1.07924	-0.315969	-0.0125788	True
CRUK0977	ATF7IP	PIANP	0.00714874	0.645448	0.825246	0.41871	-0.315969	-0.73861	True
CRUK0977	ATF7IP	C12orf57	0.00714874	0.230433	0.825246	2.25712	-0.315969	0.0290103	True
CRUK0977	ATF7IP	RNU7-1	0.00714874	0.261654	0.825246	1.60944	-0.315969	-0.0201309	True
CRUK0977	ATF7IP	SLC2A14	0.00714874	0.68339	0.825246	1.05729	-0.315969	0.722364	True
CRUK0977	ATF7IP	PTMAP4	0.00714874	0.477964	0.825246	1.25031	-0.315969	-0.641446	True
CRUK0977	ATF7IP	LINC00987	0.00714874	0.501843	0.825246	1.08931	-0.315969	-0.645138	True
CRUK0977	ATF7IP	KCNJ8	0.00714874	0.126671	0.825246	0.646627	-0.315969	-0.782876	True
CRUK0977	ATF7IP	ABCC9	0.00714874	0.330484	0.825246	0.5738	-0.315969	-2.0607	True
CRUK0977	ATF7IP	ST8SIA1	0.00714874	0.270757	0.825246	1.32658	-0.315969	0.411061	True
CRUK0977	CDKN1B	CBX3P4	-0.0112671	0.112743	0.423484	0.817515	0.821626	-0.545948	True
CRUK0977	CDKN1B	FKBP4	-0.0112671	0.197524	0.423484	0.693147	0.821626	-0.480047	True
CRUK0977	CDKN1B	TSPAN9	-0.0112671	0.107732	0.423484	1.38629	0.821626	-0.322571	True
CRUK0977	CDKN1B	PRMT8	-0.0112671	0.603419	0.423484	1.00341	0.821626	1.0085	True
CRUK0977	CDKN1B	PARP11	-0.0112671	0.129466	0.423484	1.70253	0.821626	-0.886642	True
CRUK0977	CDKN1B	CCND2	-0.0112671	0.181583	0.423484	0.670082	0.821626	-0.743803	True
CRUK0977	CDKN1B	KCNA6	-0.0112671	0.730038	0.423484	0.86795	0.821626	0.0997504	True
CRUK0977	CDKN1B	KCNA1	-0.0112671	0.472267	0.423484	0.494696	0.821626	-0.503526	True
CRUK0977	CDKN1B	KCNA5	-0.0112671	0.565583	0.423484	1.00743	0.821626	1.85456	True
CRUK0977	CDKN1B	NTF3	-0.0112671	0.412427	0.423484	0.168297	0.821626	-1.43363	True
CRUK0977	CDKN1B	PLEKHG6	-0.0112671	0.114665	0.423484	1.40363	0.821626	0.00596305	True
CRUK0977	CDKN1B	SCNN1A	-0.0112671	0.375902	0.423484	3.64711	0.821626	-0.964574	True
CRUK0977	CDKN1B	TAPBPL	-0.0112671	0.102434	0.423484	0.968134	0.821626	0.204056	True
CRUK0977	CDKN1B	IFFO1	-0.0112671	0.252518	0.423484	1.2646	0.821626	0.442853	True
CRUK0977	CDKN1B	NOP2	-0.0112671	0.114253	0.423484	1.86895	0.821626	-0.0439148	True
CRUK0977	CDKN1B	ACRBP	-0.0112671	0.591327	0.423484	1.07924	0.821626	-0.0125788	True
CRUK0977	CDKN1B	PIANP	-0.0112671	0.645448	0.423484	0.41871	0.821626	-0.73861	True
CRUK0977	CDKN1B	LAG3	-0.0112671	0.420184	0.423484	0.141651	0.821626	0.273293	True
CRUK0977	CDKN1B	CD4	-0.0112671	0.196053	0.423484	0.749237	0.821626	1.31219	True
CRUK0977	CDKN1B	GNB3	-0.0112671	0.168781	0.423484	0.697602	0.821626	1.75175	True
CRUK0977	CDKN1B	ENO2	-0.0112671	0.106685	0.423484	0.653926	0.821626	0.540526	True
CRUK0977	CDKN1B	C12orf57	-0.0112671	0.230433	0.423484	2.25712	0.821626	0.0290103	True
CRUK0977	CDKN1B	RNU7-1	-0.0112671	0.261654	0.423484	1.60944	0.821626	-0.0201309	True
CRUK0977	CDKN1B	SLC2A14	-0.0112671	0.68339	0.423484	1.05729	0.821626	0.722364	True
CRUK0977	CDKN1B	PTMAP4	-0.0112671	0.477964	0.423484	1.25031	0.821626	-0.641446	True
CRUK0977	CDKN1B	LINC00987	-0.0112671	0.501843	0.423484	1.08931	0.821626	-0.645138	True
CRUK0977	CDKN1B	DDX12P	-0.0112671	0.26723	0.423484	0.681974	0.821626	0.423305	True
CRUK0977	CDKN1B	GRIN2B	-0.0112671	0.53691	0.423484	0.024491	0.821626	-0.253196	True
CRUK0977	CDKN1B	PTPRO	-0.0112671	0.35371	0.423484	0.340008	0.821626	-0.221121	True
CRUK0977	CDKN1B	PDE3A	-0.0112671	0.466172	0.423484	0.613837	0.821626	-0.237224	True
CRUK0977	CDKN1B	KCNJ8	-0.0112671	0.126671	0.423484	0.646627	0.821626	-0.782876	True
CRUK0977	CDKN1B	ABCC9	-0.0112671	0.330484	0.423484	0.5738	0.821626	-2.0607	True
CRUK0977	CDKN1B	ST8SIA1	-0.0112671	0.270757	0.423484	1.32658	0.821626	0.411061	True
CRUK0977	CDKN1B	C2CD5	-0.0112671	0.104074	0.423484	0.956014	0.821626	-0.472524	True
CRUK0977	CHD4	CACNA1C-AS1	0.00228785	0.617237	2.0417	1.1865	-0.624154	-1.54045	True
CRUK0977	CHD4	PARP11	0.00228785	0.129466	2.0417	1.70253	-0.624154	-0.886642	True
CRUK0977	CHD4	CCND2	0.00228785	0.181583	2.0417	0.670082	-0.624154	-0.743803	True
CRUK0977	CHD4	NTF3	0.00228785	0.412427	2.0417	0.168297	-0.624154	-1.43363	True
CRUK0977	CHD4	SCNN1A	0.00228785	0.375902	2.0417	3.64711	-0.624154	-0.964574	True
CRUK0977	CHD4	PIANP	0.00228785	0.645448	2.0417	0.41871	-0.624154	-0.73861	True
CRUK0977	CHD4	C12orf57	0.00228785	0.230433	2.0417	2.25712	-0.624154	0.0290103	True
CRUK0977	KRAS	KCNJ8	0.0143512	0.126671	0.682543	0.646627	-0.440051	-0.782876	True
CRUK0977	KRAS	ABCC9	0.0143512	0.330484	0.682543	0.5738	-0.440051	-2.0607	True
CRUK0977	KRAS	ST8SIA1	0.0143512	0.270757	0.682543	1.32658	-0.440051	0.411061	True
CRUK0977	KRAS	PTHLH	0.0143512	0.265303	0.682543	1.1928	-0.440051	-1.77454	True
CRUK0977	KRAS	FAR2	0.0143512	0.437781	0.682543	0.0327898	-0.440051	-1.55916	True
CRUK0977	KRAS	TMTC1	0.0143512	0.672403	0.682543	0.282232	-0.440051	-2.22462	True
CRUK0977	KRAS	TSPAN11	0.0143512	0.322145	0.682543	0.548213	-0.440051	-1.5374	True
CRUK0977	KRAS	SYT10	0.0143512	0.792465	0.682543	-0.19074	-0.440051	-1.14756	True
CRUK0977	BRD7	LONP2	-0.000417629	0.12106	0.787557	1.49611	-0.891016	-0.593403	True
CRUK0977	BRD7	CBLN1	-0.000417629	0.680482	0.787557	-0.52871	-0.891016	-2.49021	True
CRUK0977	BRD7	NKD1	-0.000417629	0.367883	0.787557	0.247731	-0.891016	-1.46545	True
CRUK0977	BRD7	SALL1	-0.000417629	0.615241	0.787557	-0.960659	-0.891016	-1.41369	True
CRUK0977	BRD7	SLC6A2	-0.000417629	0.471256	0.787557	0.382757	-0.891016	-2.30806	True
CRUK0977	BRD7	GNAO1	-0.000417629	0.721474	0.787557	-0.563428	-0.891016	-2.33385	True
CRUK0977	BRD7	CX3CL1	-0.000417629	0.221164	0.787557	0.85349	-0.891016	-2.2097	True
CRUK0977	BRD7	NDRG4	-0.000417629	0.716257	0.787557	-0.674314	-0.891016	-1.74653	True
CRUK0977	BRD7	RNU6-1155P	-0.000417629	0.125453	0.787557	1.10948	-0.891016	0.706219	True
CRUK0977	CBFB	CX3CL1	0.00259226	0.221164	0.701805	0.85349	-0.685462	-2.2097	True
CRUK0977	CBFB	NDRG4	0.00259226	0.716257	0.701805	-0.674314	-0.685462	-1.74653	True
CRUK0977	CBFB	RNU6-1155P	0.00259226	0.125453	0.701805	1.10948	-0.685462	0.706219	True
CRUK0977	CBFB	CDH8	0.00259226	0.447915	0.701805	1.06341	-0.685462	-2.83842	True
CRUK0977	CBFB	CDH5	0.00259226	0.30878	0.701805	1.0684	-0.685462	0.34484	True
CRUK0977	CBFB	CA7	0.00259226	0.708125	0.701805	-0.224912	-0.685462	-2.01162	True
CRUK0977	CBFB	TRADD	0.00259226	0.145166	0.701805	0.889857	-0.685462	-0.305295	True
CRUK0977	CBFB	ELMO3	0.00259226	0.109265	0.701805	1.82161	-0.685462	-0.389612	True
CRUK0977	CBFB	MIR328	0.00259226	0.149855	0.701805	1.12059	-0.685462	-0.158605	True
CRUK0977	CBFB	LRRC36	0.00259226	0.313091	0.701805	0.156161	-0.685462	-0.796232	True
CRUK0977	CBFB	ENKD1	0.00259226	0.34602	0.701805	1.14072	-0.685462	-0.257511	True
CRUK0977	CBFB	C16orf86	0.00259226	0.129934	0.701805	0.955511	-0.685462	-0.232132	True
CRUK0977	CBFB	LCAT	0.00259226	0.213983	0.701805	1.21109	-0.685462	0.911629	True
CRUK0977	CBFB	RNU6-1262P	0.00259226	0.285515	0.701805	1.23787	-0.685462	1.03236	True
CRUK0977	CBFB	VAC14	0.00259226	0.425744	0.701805	0.686179	-0.685462	-0.792711	True
CRUK0977	CBFB	AP1G1	0.00259226	0.119338	0.701805	0.894785	-0.685462	-0.872529	True
CRUK0977	CBFB	HPR	0.00259226	0.646001	0.701805	0.970779	-0.685462	0.302811	True
CRUK0977	CDH1	CDH8	0.00510633	0.447915	1.41762	1.06341	-0.785008	-2.83842	True
CRUK0977	CDH1	ELMO3	0.00510633	0.109265	1.41762	1.82161	-0.785008	-0.389612	True
CRUK0977	CTCF	NDRG4	-0.00145175	0.716257	0.637577	-0.674314	-0.607056	-1.74653	True
CRUK0977	CTCF	RNU6-1155P	-0.00145175	0.125453	0.637577	1.10948	-0.607056	0.706219	True
CRUK0977	CTCF	CDH8	-0.00145175	0.447915	0.637577	1.06341	-0.607056	-2.83842	True
CRUK0977	CTCF	CDH5	-0.00145175	0.30878	0.637577	1.0684	-0.607056	0.34484	True
CRUK0977	CTCF	CA7	-0.00145175	0.708125	0.637577	-0.224912	-0.607056	-2.01162	True
CRUK0977	CTCF	TRADD	-0.00145175	0.145166	0.637577	0.889857	-0.607056	-0.305295	True
CRUK0977	CTCF	ELMO3	-0.00145175	0.109265	0.637577	1.82161	-0.607056	-0.389612	True
CRUK0977	CTCF	MIR328	-0.00145175	0.149855	0.637577	1.12059	-0.607056	-0.158605	True
CRUK0977	CTCF	LRRC36	-0.00145175	0.313091	0.637577	0.156161	-0.607056	-0.796232	True
CRUK0977	CTCF	TPPP3	-0.00145175	0.501943	0.637577	-0.238751	-0.607056	-0.737599	True
CRUK0977	CTCF	ENKD1	-0.00145175	0.34602	0.637577	1.14072	-0.607056	-0.257511	True
CRUK0977	CTCF	C16orf86	-0.00145175	0.129934	0.637577	0.955511	-0.607056	-0.232132	True
CRUK0977	CTCF	LCAT	-0.00145175	0.213983	0.637577	1.21109	-0.607056	0.911629	True
CRUK0977	CTCF	RNU6-1262P	-0.00145175	0.285515	0.637577	1.23787	-0.607056	1.03236	True
CRUK0977	CTCF	CLEC18C	-0.00145175	0.18081	0.637577	0.770705	-0.607056	0.619039	True
CRUK0977	CTCF	VAC14	-0.00145175	0.425744	0.637577	0.686179	-0.607056	-0.792711	True
CRUK0977	CTCF	VAC14-AS1	-0.00145175	0.11643	0.637577	0.747872	-0.607056	0.383826	True
CRUK0977	CTCF	AP1G1	-0.00145175	0.119338	0.637577	0.894785	-0.607056	-0.872529	True
CRUK0977	CTCF	HPR	-0.00145175	0.646001	0.637577	0.970779	-0.607056	0.302811	True
CRUK0977	ZFHX3	CDH5	0.0136205	0.30878	0.49973	1.0684	1.07841	0.34484	True
CRUK0977	ZFHX3	CMTM2	0.0136205	0.777581	0.49973	0.138937	1.07841	-0.504838	True
CRUK0977	ZFHX3	CA7	0.0136205	0.708125	0.49973	-0.224912	1.07841	-2.01162	True
CRUK0977	ZFHX3	CES4A	0.0136205	0.345587	0.49973	0.587787	1.07841	0.540568	True
CRUK0977	ZFHX3	B3GNT9	0.0136205	0.117928	0.49973	0.731148	1.07841	-0.245611	True
CRUK0977	ZFHX3	TRADD	0.0136205	0.145166	0.49973	0.889857	1.07841	-0.305295	True
CRUK0977	ZFHX3	HSF4	0.0136205	0.43821	0.49973	-1.05297	1.07841	-0.129499	True
CRUK0977	ZFHX3	MIR328	0.0136205	0.149855	0.49973	1.12059	1.07841	-0.158605	True
CRUK0977	ZFHX3	LRRC36	0.0136205	0.313091	0.49973	0.156161	1.07841	-0.796232	True
CRUK0977	ZFHX3	TPPP3	0.0136205	0.501943	0.49973	-0.238751	1.07841	-0.737599	True
CRUK0977	ZFHX3	RNU1-123P	0.0136205	0.558574	0.49973	0.197064	1.07841	0.0165293	True
CRUK0977	ZFHX3	ACD	0.0136205	0.274513	0.49973	0.223144	1.07841	-0.32514	True
CRUK0977	ZFHX3	ENKD1	0.0136205	0.34602	0.49973	1.14072	1.07841	-0.257511	True
CRUK0977	ZFHX3	C16orf86	0.0136205	0.129934	0.49973	0.955511	1.07841	-0.232132	True
CRUK0977	ZFHX3	NRN1L	0.0136205	0.823417	0.49973	0.387283	1.07841	0.526093	True
CRUK0977	ZFHX3	LCAT	0.0136205	0.213983	0.49973	1.21109	1.07841	0.911629	True
CRUK0977	ZFHX3	DPEP2	0.0136205	0.173066	0.49973	0.604855	1.07841	0.698944	True
CRUK0977	ZFHX3	RNU6-359P	0.0136205	0.23485	0.49973	0.470004	1.07841	0.309005	True
CRUK0977	ZFHX3	RNU6-1262P	0.0136205	0.285515	0.49973	1.23787	1.07841	1.03236	True
CRUK0977	ZFHX3	CYB5B	0.0136205	0.243804	0.49973	0	1.07841	-0.0038835	True
CRUK0977	ZFHX3	CLEC18C	0.0136205	0.18081	0.49973	0.770705	1.07841	0.619039	True
CRUK0977	ZFHX3	VAC14	0.0136205	0.425744	0.49973	0.686179	1.07841	-0.792711	True
CRUK0977	ZFHX3	VAC14-AS1	0.0136205	0.11643	0.49973	0.747872	1.07841	0.383826	True
CRUK0977	ZFHX3	HYDIN	0.0136205	0.271199	0.49973	0.319098	1.07841	0.0256424	True
CRUK0977	ZFHX3	AP1G1	0.0136205	0.119338	0.49973	0.894785	1.07841	-0.872529	True
CRUK0977	ZFHX3	HPR	0.0136205	0.646001	0.49973	0.970779	1.07841	0.302811	True
CRUK0977	ZFHX3	NPIPB15	0.0136205	0.149993	0.49973	0.254642	1.07841	0.266629	True
CRUK0977	ZFHX3	RFWD3	0.0136205	0.130816	0.49973	1.9981	1.07841	-0.702256	True
CRUK0977	ZFHX3	CHST5	0.0136205	0.275631	0.49973	0.405465	1.07841	0.262364	True
CRUK0977	ZFHX3	ADAMTS18	0.0136205	0.523147	0.49973	0.519538	1.07841	0.603741	True
CRUK0977	ZFHX3	MAF	0.0136205	0.115451	0.49973	2.41523	1.07841	-1.07826	True
CRUK0977	ZFHX3	DYNLRB2	0.0136205	0.537159	0.49973	0.166095	1.07841	-0.713802	True
CRUK0977	ZFHX3	CDYL2	0.0136205	0.170782	0.49973	-0.207245	1.07841	-1.3141	True
CRUK0977	ZFHX3	CMC2	0.0136205	0.174474	0.49973	1.07264	1.07841	0.875469	True
CRUK0977	ZFHX3	RNU6-1191P	0.0136205	0.594922	0.49973	0.143591	1.07841	0.386234	True
CRUK0977	ZFHX3	SDR42E1	0.0136205	0.132202	0.49973	1.31824	1.07841	-1.02391	True
CRUK0977	ZFHX3	CDH13	0.0136205	0.448883	0.49973	0.12769	1.07841	-2.82554	True
CRUK0977	GNAS	ARPC3P1	0.0155008	0.141237	0.496149	1.10151	0.449525	0.319181	True
CRUK0977	GNAS	KCNB1	0.0155008	0.396723	0.496149	0.287152	0.449525	-0.155392	True
CRUK0977	GNAS	PTGIS	0.0155008	0.334602	0.496149	-0.416624	0.449525	0.215422	True
CRUK0977	GNAS	RN7SL197P	0.0155008	0.196799	0.496149	0.768133	0.449525	1.59826	True
CRUK0977	GNAS	RNU6-147P	0.0155008	0.174617	0.496149	0.903712	0.449525	0.307485	True
CRUK0977	GNAS	RN7SL636P	0.0155008	0.933541	0.496149	1.70475	0.449525	-2.09978	True
CRUK0977	GNAS	KCNG1	0.0155008	0.70228	0.496149	0.284552	0.449525	-2.05661	True
CRUK0977	GNAS	SALL4	0.0155008	0.826301	0.496149	0.102894	0.449525	-0.10932	True
CRUK0977	GNAS	TSHZ2	0.0155008	0.480261	0.496149	1.28701	0.449525	-1.55595	True
CRUK0977	GNAS	BCAS1	0.0155008	0.799235	0.496149	1.09581	0.449525	-1.76168	True
CRUK0977	GNAS	MIR4756	0.0155008	0.79698	0.496149	0.941188	0.449525	-0.278446	True
CRUK0977	GNAS	DOK5	0.0155008	0.356741	0.496149	0.175381	0.449525	0.00706717	True
CRUK0977	GNAS	CBLN4	0.0155008	0.242944	0.496149	-0.177206	0.449525	-0.0487902	True
CRUK0977	GNAS	TFAP2C	0.0155008	0.177202	0.496149	0.378436	0.449525	-0.504137	True
CRUK0977	GNAS	RN7SL170P	0.0155008	0.126821	0.496149	1.0684	0.449525	0.633428	True
CRUK0977	GNAS	BMP7	0.0155008	0.613454	0.496149	0.12582	0.449525	-3.25895	True
CRUK0977	GNAS	RBM38	0.0155008	0.17351	0.496149	0.882904	0.449525	-0.913214	True
CRUK0977	GNAS	C20orf85	0.0155008	0.512528	0.496149	0.0826429	0.449525	-0.474739	True
CRUK0977	GNAS	ANKRD60	0.0155008	0.812742	0.496149	0.0113423	0.449525	-1.41462	True
CRUK0977	GNAS	RAB22A	0.0155008	0.133649	0.496149	1.75539	0.449525	-1.18197	True
CRUK0977	GNAS	STX16	0.0155008	0.309401	0.496149	0.484602	0.449525	-0.425496	True
CRUK0977	GNAS	STX16-NPEPL1	0.0155008	0.315168	0.496149	0.482991	0.449525	-0.465455	True
CRUK0977	GNAS	NPEPL1	0.0155008	0.348688	0.496149	1.17865	0.449525	0.0685627	True
CRUK0977	GNAS	EDN3	0.0155008	0.470501	0.496149	0.721318	0.449525	1.03302	True
CRUK0977	GNAS	PHACTR3	0.0155008	0.246493	0.496149	0.350596	0.449525	-0.0730251	True
CRUK0977	GNAS	SYCP2	0.0155008	0.366305	0.496149	1.42363	0.449525	-1.27117	True
CRUK0977	GNAS	FAM217B	0.0155008	0.220832	0.496149	1.41254	0.449525	-1.26726	True
CRUK0977	GNAS	CDH4	0.0155008	0.188004	0.496149	0.179152	0.449525	-0.58542	True
CRUK0977	GNAS	HRH3	0.0155008	0.576008	0.496149	0.341276	0.449525	-0.871477	True
CRUK0977	GNAS	GATA5	0.0155008	0.732034	0.496149	-0.245399	0.449525	-0.503758	True
CRUK0977	GNAS	LINC00686	0.0155008	0.204316	0.496149	0.0997645	0.449525	0.194156	True
CRUK0977	GNAS	NTSR1	0.0155008	0.668296	0.496149	-0.224017	0.449525	-0.371942	True
CRUK0977	GNAS	COL9A3	0.0155008	0.395862	0.496149	-0.268737	0.449525	-0.0158419	True
CRUK0977	GNAS	SLC17A9	0.0155008	0.830918	0.496149	1.37372	0.449525	-1.26567	True
CRUK0977	GNAS	BHLHE23	0.0155008	0.569857	0.496149	-0.610455	0.449525	-0.0984401	True
CRUK0977	GNAS	HAR1B	0.0155008	0.857014	0.496149	-0.0404336	0.449525	-2.67753	True
CRUK0977	GNAS	HAR1A	0.0155008	0.705732	0.496149	0.0517763	0.449525	-2.77825	True
CRUK0977	GNAS	MIR124-3	0.0155008	0.880595	0.496149	-0.637981	0.449525	0.121214	True
CRUK0977	GNAS	NKAIN4	0.0155008	0.319786	0.496149	0.997516	0.449525	-0.603042	True
CRUK0977	GNAS	COL20A1	0.0155008	0.414474	0.496149	0.0856138	0.449525	-0.0953102	True
CRUK0977	GNAS	CHRNA4	0.0155008	0.735834	0.496149	0.920931	0.449525	3.12457	True
CRUK0977	GNAS	KCNQ2	0.0155008	0.277751	0.496149	0.266843	0.449525	0.0931772	True
CRUK0977	GNAS	EEF1A2	0.0155008	0.22915	0.496149	0.104023	0.449525	-0.349674	True
CRUK0977	GNAS	RTEL1	0.0155008	0.393331	0.496149	0.355551	0.449525	-0.50297	True
CRUK0977	GNAS	RTEL1-TNFRSF6B	0.0155008	0.249995	0.496149	1.24625	0.449525	-0.507217	True
CRUK0977	GNAS	SLC2A4RG	0.0155008	0.160496	0.496149	0.863965	0.449525	-0.847594	True
CRUK0977	GNAS	ZBTB46	0.0155008	0.399026	0.496149	-0.369747	0.449525	-0.385009	True
CRUK0977	GNAS	ABHD16B	0.0155008	0.308682	0.496149	0.87855	0.449525	0.24305	True
CRUK0977	GNAS	MIR1914	0.0155008	0.377375	0.496149	1.15113	0.449525	-0.587787	True
CRUK0977	GNAS	MIR647	0.0155008	0.320612	0.496149	0.788457	0.449525	-0.462624	True
CRUK0977	GNAS	ZNF512B	0.0155008	0.197264	0.496149	0.454396	0.449525	-0.466137	True
CRUK0977	ATR	NPHP3-AS1	0.000589446	0.119161	1.61597	1.26649	-0.441732	-1.00996	True
CRUK0977	ATR	TF	0.000589446	0.561107	1.61597	0.394267	-0.441732	-1.71625	True
CRUK0977	ATR	KY	0.000589446	0.421023	1.61597	0.459361	-0.441732	-1.62049	True
CRUK0977	ATR	NMNAT3	0.000589446	0.469594	1.61597	1.40339	-0.441732	-2.67356	True
CRUK0977	ATR	CLSTN2	0.000589446	0.632344	1.61597	0.107282	-0.441732	-1.72101	True
CRUK0977	ATR	SPSB4	0.000589446	0.806153	1.61597	0.120576	-0.441732	-1.28565	True
CRUK0977	ATR	PAQR9	0.000589446	0.879196	1.61597	-0.344471	-0.441732	-2.51646	True
CRUK0977	ATR	CHST2	0.000589446	0.444497	1.61597	0.264425	-0.441732	-1.848	True
CRUK0977	ATR	RPL38P1	0.000589446	0.565113	1.61597	0.919793	-0.441732	-0.620985	True
CRUK0977	ATR	AGTR1	0.000589446	0.547306	1.61597	0.563511	-0.441732	-0.682158	True
CRUK0977	ATR	MED12L	0.000589446	0.491276	1.61597	0.693147	-0.441732	-1.98827	True
CRUK0977	ATR	GPR87	0.000589446	0.539333	1.61597	1.26851	-0.441732	-0.64875	True
CRUK0977	MECOM	SCHIP1	0.00136388	0.527641	1.54452	1.1813	-0.629621	-1.02136	True
CRUK0977	MECOM	TRIM59	0.00136388	0.534519	1.54452	1.58882	-0.629621	-1.22248	True
CRUK0977	MECOM	B3GALNT1	0.00136388	0.534609	1.54452	1.10837	-0.629621	-1.25895	True
CRUK0977	MECOM	SPTSSB	0.00136388	0.468167	1.54452	1.9701	-0.629621	-1.63882	True
CRUK0977	MECOM	SLITRK3	0.00136388	0.378905	1.54452	-0.42109	-0.629621	-0.95252	True
CRUK0977	MECOM	ACTRT3	0.00136388	0.39685	1.54452	2.43507	-0.629621	-1.54817	True
CRUK0977	PIK3CA	ACTRT3	0.000282288	0.39685	0.476339	2.43507	-0.403166	-1.54817	True
CRUK0977	PIK3CA	CLDN11	0.000282288	0.112429	0.476339	-0.475016	-0.403166	-0.510176	True
CRUK0977	PIK3CA	EIF5A2	0.000282288	0.156299	0.476339	0.673916	-0.403166	-0.594517	True
CRUK0977	PIK3CA	SOX2	0.000282288	0.140418	0.476339	2.95347	-0.403166	-1.41082	True
CRUK0977	PIK3CA	MCCC1-AS1	0.000282288	0.103388	0.476339	1.11045	-0.403166	0.490623	True
CRUK0977	PIK3CA	YEATS2-AS1	0.000282288	0.136634	0.476339	1.21302	-0.403166	-0.051672	True
CRUK0977	PIK3CA	MAP6D1	0.000282288	0.273878	0.476339	1.21943	-0.403166	-0.854273	True
CRUK0977	PIK3CA	ABCC5-AS1	0.000282288	0.978454	0.476339	1.57159	-0.403166	-0.76576	True
CRUK0977	PIK3CA	MIR1224	0.000282288	0.305849	0.476339	0.561469	-0.403166	-0.516691	True
CRUK0977	PIK3CA	SNORD66	0.000282288	0.178562	0.476339	1.84785	-0.403166	-0.35724	True
CRUK0977	PIK3CA	FAM131A	0.000282288	0.237942	0.476339	0.860201	-0.403166	-0.880425	True
CRUK0977	PIK3CA	THPO	0.000282288	0.109665	0.476339	0.342945	-0.403166	-0.967149	True
CRUK0977	PIK3CA	CHRD	0.000282288	0.157723	0.476339	0.547193	-0.403166	-0.924476	True
CRUK0977	PIK3CA	C3orf70	0.000282288	0.28832	0.476339	0.348498	-0.403166	-0.949779	True
CRUK0977	PIK3CA	IGF2BP2	0.000282288	0.303348	0.476339	1.01983	-0.403166	-0.90188	True
CRUK0977	PIK3CA	DGKG	0.000282288	0.656103	0.476339	-0.200805	-0.403166	-0.660604	True
CRUK0977	PIK3CA	HRG	0.000282288	0.148231	0.476339	0.903161	-0.403166	0.396881	True
CRUK0977	PIK3CA	RNU6-1105P	0.000282288	0.45428	0.476339	1.03958	-0.403166	-0.472906	True
CRUK0977	PIK3CA	RTP2	0.000282288	0.260529	0.476339	0.833193	-0.403166	0.234572	True
CRUK0977	PIK3CA	LPP	0.000282288	0.129732	0.476339	0.931957	-0.403166	-0.502371	True
CRUK0977	PIK3CB	NPHP3-AS1	0.00354146	0.119161	3.50405	1.26649	-0.616362	-1.00996	True
CRUK0977	PIK3CB	TF	0.00354146	0.561107	3.50405	0.394267	-0.616362	-1.71625	True
CRUK0977	PIK3CB	KY	0.00354146	0.421023	3.50405	0.459361	-0.616362	-1.62049	True
CRUK0977	PIK3CB	NMNAT3	0.00354146	0.469594	3.50405	1.40339	-0.616362	-2.67356	True
CRUK0977	PIK3CB	CLSTN2	0.00354146	0.632344	3.50405	0.107282	-0.616362	-1.72101	True
CRUK0977	PIK3CB	SPSB4	0.00354146	0.806153	3.50405	0.120576	-0.616362	-1.28565	True
CRUK0977	PIK3CB	PAQR9	0.00354146	0.879196	3.50405	-0.344471	-0.616362	-2.51646	True
CRUK0977	PIK3CB	CHST2	0.00354146	0.444497	3.50405	0.264425	-0.616362	-1.848	True
CRUK0977	POLQ	TMPRSS7	0.0084506	0.227362	0.574541	1.59263	-0.420969	1.03437	True
CRUK0977	POLQ	CD200	0.0084506	0.204233	0.574541	0.259986	-0.420969	-1.16273	True
CRUK0977	POLQ	BOC	0.0084506	0.16755	0.574541	1.20571	-0.420969	-0.577225	True
CRUK0977	POLQ	UPK1B	0.0084506	0.647792	0.574541	2.02643	-0.420969	-1.71496	True
CRUK0977	POLQ	FSTL1	0.0084506	0.53521	0.574541	0.682097	-0.420969	-0.424246	True
CRUK0977	POLQ	STXBP5L	0.0084506	0.379982	0.574541	-0.082351	-0.420969	-1.38892	True
CRUK0977	POLQ	CASR	0.0084506	0.486365	0.574541	-0.342664	-0.420969	-0.740549	True
CRUK0977	POLQ	ADCY5	0.0084506	0.482164	0.574541	-0.0475684	-0.420969	-3.2068	True
CRUK0977	POLQ	ALDH1L1-AS2	0.0084506	0.810738	0.574541	0.491823	-0.420969	-2.79065	True
CRUK0977	POLQ	PLXNA1	0.0084506	0.625137	0.574541	0.883191	-0.420969	-0.883219	True
CRUK0977	POLQ	PODXL2	0.0084506	0.899654	0.574541	-0.365299	-0.420969	-2.12321	True
CRUK0977	POLQ	RNU2-37P	0.0084506	0.252906	0.574541	1.58045	-0.420969	-0.100284	True
CRUK0977	POLQ	RUVBL1-AS1	0.0084506	0.14664	0.574541	1.67398	-0.420969	-0.131401	True
CRUK0977	POLQ	RAB43	0.0084506	0.19497	0.574541	1.639	-0.420969	-0.605309	True
CRUK0977	TBL1XR1	ACTRT3	0.00199826	0.39685	1.1754	2.43507	0.780159	-1.54817	True
CRUK0977	TBL1XR1	GPR160	0.00199826	0.110012	1.1754	0.252939	0.780159	-0.0888476	True
CRUK0977	TBL1XR1	CLDN11	0.00199826	0.112429	1.1754	-0.475016	0.780159	-0.510176	True
CRUK0977	TBL1XR1	SLC7A14	0.00199826	0.54106	1.1754	-0.473628	0.780159	-0.27321	True
CRUK0977	TBL1XR1	EIF5A2	0.00199826	0.156299	1.1754	0.673916	0.780159	-0.594517	True
CRUK0977	TBL1XR1	GHSR	0.00199826	0.760748	1.1754	-0.181786	0.780159	-0.175891	True
CRUK0977	TBL1XR1	PEX5L	0.00199826	0.740478	1.1754	-0.145388	0.780159	-0.471423	True
CRUK0977	TBL1XR1	SOX2	0.00199826	0.140418	1.1754	2.95347	0.780159	-1.41082	True
CRUK0977	TBL1XR1	MCCC1-AS1	0.00199826	0.103388	1.1754	1.11045	0.780159	0.490623	True
CRUK0977	TBL1XR1	YEATS2-AS1	0.00199826	0.136634	1.1754	1.21302	0.780159	-0.051672	True
CRUK0977	TBL1XR1	MAP6D1	0.00199826	0.273878	1.1754	1.21943	0.780159	-0.854273	True
CRUK0977	TBL1XR1	ABCC5-AS1	0.00199826	0.978454	1.1754	1.57159	0.780159	-0.76576	True
CRUK0977	TBL1XR1	MIR1224	0.00199826	0.305849	1.1754	0.561469	0.780159	-0.516691	True
CRUK0977	TBL1XR1	ECE2	0.00199826	0.225746	1.1754	0.0817507	0.780159	0.0163938	True
CRUK0977	TBL1XR1	SNORD66	0.00199826	0.178562	1.1754	1.84785	0.780159	-0.35724	True
CRUK0977	TBL1XR1	FAM131A	0.00199826	0.237942	1.1754	0.860201	0.780159	-0.880425	True
CRUK0977	TBL1XR1	THPO	0.00199826	0.109665	1.1754	0.342945	0.780159	-0.967149	True
CRUK0977	TBL1XR1	CHRD	0.00199826	0.157723	1.1754	0.547193	0.780159	-0.924476	True
CRUK0977	TBL1XR1	C3orf70	0.00199826	0.28832	1.1754	0.348498	0.780159	-0.949779	True
CRUK0977	TBL1XR1	IGF2BP2	0.00199826	0.303348	1.1754	1.01983	0.780159	-0.90188	True
CRUK0977	TBL1XR1	DGKG	0.00199826	0.656103	1.1754	-0.200805	0.780159	-0.660604	True
CRUK0977	TBL1XR1	HRG	0.00199826	0.148231	1.1754	0.903161	0.780159	0.396881	True
CRUK0977	TBL1XR1	RNU6-1105P	0.00199826	0.45428	1.1754	1.03958	0.780159	-0.472906	True
CRUK0977	ZBTB20	CD47	0.00753617	0.180915	0.792238	0.670367	-0.17669	-0.306486	True
CRUK0977	ZBTB20	TMPRSS7	0.00753617	0.227362	0.792238	1.59263	-0.17669	1.03437	True
CRUK0977	ZBTB20	CD200	0.00753617	0.204233	0.792238	0.259986	-0.17669	-1.16273	True
CRUK0977	ZBTB20	BOC	0.00753617	0.16755	0.792238	1.20571	-0.17669	-0.577225	True
CRUK0977	ZBTB20	UPK1B	0.00753617	0.647792	0.792238	2.02643	-0.17669	-1.71496	True
CRUK0977	ZBTB20	FSTL1	0.00753617	0.53521	0.792238	0.682097	-0.17669	-0.424246	True
CRUK0977	ZBTB20	STXBP5L	0.00753617	0.379982	0.792238	-0.082351	-0.17669	-1.38892	True
CRUK0977	ZBTB20	CASR	0.00753617	0.486365	0.792238	-0.342664	-0.17669	-0.740549	True
CRUK0977	ZBTB20	ADCY5	0.00753617	0.482164	0.792238	-0.0475684	-0.17669	-3.2068	True
CRUK0977	NIPBL	CDH6	0.00125817	0.677334	1.56025	0.664066	-0.696922	-1.9519	True
CRUK0977	NIPBL	RNU6-1305P	0.00125817	0.33172	1.56025	1.54045	-0.696922	-1.31219	True
CRUK0977	NIPBL	GDNF	0.00125817	0.688832	1.56025	0.323915	-0.696922	-1.45629	True
CRUK0977	NIPBL	GHR	0.00125817	0.116815	1.56025	0.699047	-0.696922	-1.35115	True
CRUK0977	NIPBL	HCN1	0.00125817	0.646323	1.56025	-0.0484171	-0.696922	-1.14513	True
CRUK0977	MYC	TNFRSF11B	0.00866587	0.318247	1.38629	-0.784955	-0.188675	-1.23165	True
CRUK0977	MYC	ENPP2	0.00866587	0.636171	1.38629	0.423737	-0.188675	-0.318454	True
CRUK0977	MYC	COL14A1	0.00866587	0.303473	1.38629	1.58169	-0.188675	-0.210451	True
CRUK0977	MYC	PVT1	0.00866587	0.239579	1.38629	1.74297	-0.188675	-0.19016	True
CRUK0977	MYC	ADCY8	0.00866587	0.705495	1.38629	0.398972	-0.188675	-0.88952	True
CRUK0977	PTCH1	WNK2	0.0853602	0.903361	0.590413	0.508537	-1.59341	-2.62545	True
CRUK0977	PTCH1	MIR23B	0.0853602	0.363945	0.590413	2.12525	-1.59341	-0.739428	True
CRUK0977	PTCH1	MIR27B	0.0853602	0.349834	0.590413	2.0417	-1.59341	-0.771968	True
CRUK0977	PTCH1	MIR3074	0.0853602	0.399389	0.590413	2.14476	-1.59341	-0.865899	True
CRUK0977	PTCH1	ZNF782	0.0853602	0.284792	0.590413	0.777705	-1.59341	-0.577881	True
CRUK0977	PTCH1	FOXE1	0.0853602	0.886982	0.590413	-0.837648	-1.59341	-3.83655	True
CRUK0977	PTCH1	GABBR2	0.0853602	0.762242	0.590413	-1.04597	-1.59341	-2.65879	True
CRUK0557	ACVR1B	KMT2D	0.00216406	0.227844	0.977534	0.962571	0.209625	-0.437912	True
CRUK0557	ACVR1B	ADAMTS20	0.00216406	0.864605	0.977534	-0.739865	0.209625	-0.237672	True
CRUK0557	ACVR1B	NELL2	0.00216406	0.123269	0.977534	0.586049	0.209625	0.0149257	True
CRUK0557	ACVR1B	DBX2	0.00216406	0.921823	0.977534	-0.639304	0.209625	-1.25846	True
CRUK0557	ACVR1B	COL2A1	0.00216406	0.287837	0.977534	-0.0327005	0.209625	-0.0538851	True
CRUK0557	ACVR1B	FKBP11	0.00216406	0.316249	0.977534	0.414768	0.209625	-0.739061	True
CRUK0557	ACVR1B	HIGD1AP9	0.00216406	0.259703	0.977534	0.526881	0.209625	-0.34527	True
CRUK0557	ACVR1B	FAIM2	0.00216406	0.765394	0.977534	-0.38698	0.209625	-1.46899	True
CRUK0557	ACVR1B	AQP5	0.00216406	0.501853	0.977534	0.484157	0.209625	-0.824041	True
CRUK0557	ACVR1B	RN7SL519P	0.00216406	0.704842	0.977534	1.19643	0.209625	-0.681974	True
CRUK0557	ACVR1B	TMPRSS12	0.00216406	0.732705	0.977534	0.941609	0.209625	-0.289429	True
CRUK0557	ACVR1B	POU6F1	0.00216406	0.132628	0.977534	2.21102	0.209625	0.56245	True
CRUK0557	ACVR1B	ACVRL1	0.00216406	0.703408	0.977534	-0.0264666	0.209625	-0.447014	True
CRUK0557	ACVR1B	KRT6A	0.00216406	0.365758	0.977534	2.09041	0.209625	-2.29246	True
CRUK0557	ACVR1B	KRT5	0.00216406	0.18868	0.977534	0.0498324	0.209625	-2.50084	True
CRUK0557	ACVR1B	KRT72	0.00216406	0.862074	0.977534	-0.0509329	0.209625	-0.174941	True
CRUK0557	ACVR1B	KRT4	0.00216406	0.426342	0.977534	0.236716	0.209625	-3.16947	True
CRUK0557	ACVR1B	HOXC13-AS	0.00216406	0.805057	0.977534	-0.369482	0.209625	-1.94923	True
CRUK0557	ACVR1B	HOXC13	0.00216406	0.618093	0.977534	-0.397235	0.209625	-2.21444	True
CRUK0557	ACVR1B	HOXC12	0.00216406	0.598521	0.977534	-0.427252	0.209625	-0.327907	True
CRUK0557	ACVR1B	HOXC-AS1	0.00216406	0.853562	0.977534	-0.784627	0.209625	-0.607073	True
CRUK0557	ACVR1B	HOXC5	0.00216406	0.743442	0.977534	-1.53623	0.209625	-0.244197	True
CRUK0557	ACVR1B	MIR615	0.00216406	0.631853	0.977534	-1.33741	0.209625	-0.164003	True
CRUK0557	ACVR1B	NCKAP1L	0.00216406	0.312778	0.977534	1.4741	0.209625	2.5819	True
CRUK0557	ACVR1B	PDE1B	0.00216406	0.719415	0.977534	0.874242	0.209625	-0.263191	True
CRUK0557	ACVR1B	RDH5	0.00216406	0.151488	0.977534	1.37891	0.209625	1.19504	True
CRUK0557	ACVR1B	DNAJC14	0.00216406	0.185735	0.977534	1.18377	0.209625	0.726345	True
CRUK0557	ACVR1B	DGKA	0.00216406	0.137146	0.977534	1.94591	0.209625	0.912222	True
CRUK0557	ACVR1B	SHMT2	0.00216406	0.134467	0.977534	1.30956	0.209625	0.247042	True
CRUK0557	ACVR1B	KIF5A	0.00216406	0.319465	0.977534	1.24879	0.209625	-0.084093	True
CRUK0557	ACVR1B	TSPAN31	0.00216406	0.138243	0.977534	-0.908365	0.209625	-0.569192	True
CRUK0557	ATF7IP	KCNA1	0.00932263	0.785548	1.01091	-0.135438	0.194132	-0.608887	True
CRUK0557	ATF7IP	NTF3	0.00932263	0.423289	1.01091	-0.669178	0.194132	-2.0483	True
CRUK0557	ATF7IP	CD9	0.00932263	0.122762	1.01091	1.3036	0.194132	0.500069	True
CRUK0557	ATF7IP	PLEKHG6	0.00932263	0.269814	1.01091	1.66387	0.194132	-0.0584962	True
CRUK0557	ATF7IP	SCNN1A	0.00932263	0.333574	1.01091	3.43984	0.194132	-0.28414	True
CRUK0557	ATF7IP	LTBR	0.00932263	0.220389	1.01091	1.1307	0.194132	-1.41065	True
CRUK0557	ATF7IP	IFFO1	0.00932263	0.171177	1.01091	1.17865	0.194132	1.85182	True
CRUK0557	ATF7IP	ACRBP	0.00932263	0.441083	1.01091	1.11526	0.194132	0.192684	True
CRUK0557	ATF7IP	PTPN6	0.00932263	0.146262	1.01091	1.82365	0.194132	0.141665	True
CRUK0557	ATF7IP	MIR200C	0.00932263	0.656974	1.01091	2.98568	0.194132	-1.56651	True
CRUK0557	ATF7IP	MIR141	0.00932263	0.694996	1.01091	2.89999	0.194132	-2.01705	True
CRUK0557	ATF7IP	DPPA3	0.00932263	0.148936	1.01091	1.90226	0.194132	1.37339	True
CRUK0557	ATF7IP	CLEC4A	0.00932263	0.267789	1.01091	1.62471	0.194132	1.13579	True
CRUK0557	ATF7IP	A2ML1-AS2	0.00932263	0.134107	1.01091	2.91919	0.194132	0.138402	True
CRUK0557	ATF7IP	PTMAP4	0.00932263	0.725094	1.01091	1.57099	0.194132	-0.814508	True
CRUK0557	ATF7IP	LINC00987	0.00932263	0.761333	1.01091	1.38165	0.194132	-0.80582	True
CRUK0557	ATF7IP	CLEC1A	0.00932263	0.343063	1.01091	1.20634	0.194132	1.29523	True
CRUK0557	ATF7IP	CLEC7A	0.00932263	0.889855	1.01091	1.85845	0.194132	0.730574	True
CRUK0557	ATF7IP	GRIN2B	0.00932263	0.731884	1.01091	0.0523258	0.194132	-0.203599	True
CRUK0557	ATF7IP	PTPRO	0.00932263	0.672695	1.01091	0.241162	0.194132	-0.062651	True
CRUK0557	ATF7IP	LMO3	0.00932263	0.226485	1.01091	1.17429	0.194132	-0.592677	True
CRUK0557	ATF7IP	ABCC9	0.00932263	0.676581	1.01091	1.04103	0.194132	-0.435444	True
CRUK0557	CDKN1B	CBX3P4	-0.0149895	0.156365	0.399386	0.972007	0.886829	0.651084	True
CRUK0557	CDKN1B	FKBP4	-0.0149895	0.260353	0.399386	0.855971	0.886829	0.622055	True
CRUK0557	CDKN1B	TSPAN9	-0.0149895	0.333851	0.399386	1.05209	0.886829	1.00176	True
CRUK0557	CDKN1B	PRMT8	-0.0149895	0.754882	0.399386	1.27334	0.886829	1.10764	True
CRUK0557	CDKN1B	PARP11	-0.0149895	0.548897	0.399386	1.51754	0.886829	-0.886642	True
CRUK0557	CDKN1B	CCND2	-0.0149895	0.5444	0.399386	0.538453	0.886829	-1.347	True
CRUK0557	CDKN1B	KCNA6	-0.0149895	0.884955	0.399386	0.601015	0.886829	0.273597	True
CRUK0557	CDKN1B	KCNA1	-0.0149895	0.785548	0.399386	-0.135438	0.886829	-0.608887	True
CRUK0557	CDKN1B	NTF3	-0.0149895	0.423289	0.399386	-0.669178	0.886829	-2.0483	True
CRUK0557	CDKN1B	CD9	-0.0149895	0.122762	0.399386	1.3036	0.886829	0.500069	True
CRUK0557	CDKN1B	PLEKHG6	-0.0149895	0.269814	0.399386	1.66387	0.886829	-0.0584962	True
CRUK0557	CDKN1B	SCNN1A	-0.0149895	0.333574	0.399386	3.43984	0.886829	-0.28414	True
CRUK0557	CDKN1B	LTBR	-0.0149895	0.220389	0.399386	1.1307	0.886829	-1.41065	True
CRUK0557	CDKN1B	TAPBPL	-0.0149895	0.194515	0.399386	1.07697	0.886829	0.957601	True
CRUK0557	CDKN1B	IFFO1	-0.0149895	0.171177	0.399386	1.17865	0.886829	1.85182	True
CRUK0557	CDKN1B	ACRBP	-0.0149895	0.441083	0.399386	1.11526	0.886829	0.192684	True
CRUK0557	CDKN1B	PIANP	-0.0149895	0.0850592	0.399386	1.0663	0.886829	1.85238	True
CRUK0557	CDKN1B	MLF2	-0.0149895	0.0922877	0.399386	1.76489	0.886829	0.927168	True
CRUK0557	CDKN1B	CD4	-0.0149895	0.367684	0.399386	0.503104	0.886829	1.7595	True
CRUK0557	CDKN1B	ENO2	-0.0149895	0.148376	0.399386	0.946596	0.886829	1.20029	True
CRUK0557	CDKN1B	PTPN6	-0.0149895	0.146262	0.399386	1.82365	0.886829	0.141665	True
CRUK0557	CDKN1B	MIR200C	-0.0149895	0.656974	0.399386	2.98568	0.886829	-1.56651	True
CRUK0557	CDKN1B	MIR141	-0.0149895	0.694996	0.399386	2.89999	0.886829	-2.01705	True
CRUK0557	CDKN1B	DPPA3	-0.0149895	0.148936	0.399386	1.90226	0.886829	1.37339	True
CRUK0557	CDKN1B	NANOG	-0.0149895	0.222319	0.399386	1.0108	0.886829	1.57773	True
CRUK0557	CDKN1B	SLC2A14	-0.0149895	0.766109	0.399386	1.00378	0.886829	1.59816	True
CRUK0557	CDKN1B	CLEC4A	-0.0149895	0.267789	0.399386	1.62471	0.886829	1.13579	True
CRUK0557	CDKN1B	A2ML1-AS2	-0.0149895	0.134107	0.399386	2.91919	0.886829	0.138402	True
CRUK0557	CDKN1B	PTMAP4	-0.0149895	0.725094	0.399386	1.57099	0.886829	-0.814508	True
CRUK0557	CDKN1B	LINC00987	-0.0149895	0.761333	0.399386	1.38165	0.886829	-0.80582	True
CRUK0557	CDKN1B	DDX12P	-0.0149895	0.272278	0.399386	0.390539	0.886829	0.720777	True
CRUK0557	CDKN1B	CLEC1A	-0.0149895	0.343063	0.399386	1.20634	0.886829	1.29523	True
CRUK0557	CDKN1B	CLEC7A	-0.0149895	0.889855	0.399386	1.85845	0.886829	0.730574	True
CRUK0557	CDKN1B	KLRD1	-0.0149895	0.0985142	0.399386	1.05826	0.886829	0.746392	True
CRUK0557	CDKN1B	MIR614	-0.0149895	0.0904798	0.399386	2.10497	0.886829	1.7401	True
CRUK0557	CDKN1B	GRIN2B	-0.0149895	0.731884	0.399386	0.0523258	0.886829	-0.203599	True
CRUK0557	CDKN1B	PTPRO	-0.0149895	0.672695	0.399386	0.241162	0.886829	-0.062651	True
CRUK0557	CDKN1B	LMO3	-0.0149895	0.226485	0.399386	1.17429	0.886829	-0.592677	True
CRUK0557	CDKN1B	EEF1A1P16	-0.0149895	0.15748	0.399386	0.843429	0.886829	1.60944	True
CRUK0557	CDKN1B	ABCC9	-0.0149895	0.676581	0.399386	1.04103	0.886829	-0.435444	True
CRUK0557	CHD4	IQSEC3	0.00258606	0.874642	1.64581	0.895859	1.72131	0.657429	True
CRUK0557	CHD4	SLC6A12	0.00258606	0.110293	1.64581	0.135473	1.72131	1.34558	True
CRUK0557	CHD4	RNU7-103P	0.00258606	0.329395	1.64581	1.23214	1.72131	0.753251	True
CRUK0557	CHD4	LINC00942	0.00258606	0.13415	1.64581	1.11849	1.72131	0.984728	True
CRUK0557	CHD4	MIR3649	0.00258606	0.187202	1.64581	1.29444	1.72131	0.440536	True
CRUK0557	CHD4	LRTM2	0.00258606	0.380228	1.64581	-0.106543	1.72131	1.17164	True
CRUK0557	CHD4	CACNA1C	0.00258606	0.933065	1.64581	0.864363	1.72131	1.30195	True
CRUK0557	CHD4	CACNA1C-AS1	0.00258606	0.760019	1.64581	0.984759	1.72131	-1.07949	True
CRUK0557	CHD4	CBX3P4	0.00258606	0.156365	1.64581	0.972007	1.72131	0.651084	True
CRUK0557	CHD4	FKBP4	0.00258606	0.260353	1.64581	0.855971	1.72131	0.622055	True
CRUK0557	CHD4	TSPAN9	0.00258606	0.333851	1.64581	1.05209	1.72131	1.00176	True
CRUK0557	CHD4	PRMT8	0.00258606	0.754882	1.64581	1.27334	1.72131	1.10764	True
CRUK0557	CHD4	PARP11	0.00258606	0.548897	1.64581	1.51754	1.72131	-0.886642	True
CRUK0557	CHD4	CCND2	0.00258606	0.5444	1.64581	0.538453	1.72131	-1.347	True
CRUK0557	CHD4	KCNA6	0.00258606	0.884955	1.64581	0.601015	1.72131	0.273597	True
CRUK0557	CHD4	KCNA1	0.00258606	0.785548	1.64581	-0.135438	1.72131	-0.608887	True
CRUK0557	CHD4	KCNA5	0.00258606	0.762297	1.64581	0.420601	1.72131	1.06087	True
CRUK0557	CHD4	NTF3	0.00258606	0.423289	1.64581	-0.669178	1.72131	-2.0483	True
CRUK0557	CHD4	CD9	0.00258606	0.122762	1.64581	1.3036	1.72131	0.500069	True
CRUK0557	CHD4	PLEKHG6	0.00258606	0.269814	1.64581	1.66387	1.72131	-0.0584962	True
CRUK0557	CHD4	SCNN1A	0.00258606	0.333574	1.64581	3.43984	1.72131	-0.28414	True
CRUK0557	CHD4	LTBR	0.00258606	0.220389	1.64581	1.1307	1.72131	-1.41065	True
CRUK0557	CHD4	TAPBPL	0.00258606	0.194515	1.64581	1.07697	1.72131	0.957601	True
CRUK0557	CHD4	ACRBP	0.00258606	0.441083	1.64581	1.11526	1.72131	0.192684	True
CRUK0557	CHD4	LAG3	0.00258606	0.386532	1.64581	0.434038	1.72131	0.788457	True
CRUK0557	CHD4	ENO2	0.00258606	0.148376	1.64581	0.946596	1.72131	1.20029	True
CRUK0557	CHD4	PTPN6	0.00258606	0.146262	1.64581	1.82365	1.72131	0.141665	True
CRUK0557	CHD4	MIR200C	0.00258606	0.656974	1.64581	2.98568	1.72131	-1.56651	True
CRUK0557	CHD4	MIR141	0.00258606	0.694996	1.64581	2.89999	1.72131	-2.01705	True
CRUK0557	CHD4	DPPA3	0.00258606	0.148936	1.64581	1.90226	1.72131	1.37339	True
CRUK0557	CHD4	NANOG	0.00258606	0.222319	1.64581	1.0108	1.72131	1.57773	True
CRUK0557	CHD4	SLC2A14	0.00258606	0.766109	1.64581	1.00378	1.72131	1.59816	True
CRUK0557	CHD4	CLEC4A	0.00258606	0.267789	1.64581	1.62471	1.72131	1.13579	True
CRUK0557	CHD4	A2ML1-AS2	0.00258606	0.134107	1.64581	2.91919	1.72131	0.138402	True
CRUK0557	CHD4	PTMAP4	0.00258606	0.725094	1.64581	1.57099	1.72131	-0.814508	True
CRUK0557	CHD4	LINC00987	0.00258606	0.761333	1.64581	1.38165	1.72131	-0.80582	True
CRUK0557	CHD4	DDX12P	0.00258606	0.272278	1.64581	0.390539	1.72131	0.720777	True
CRUK0557	CHD4	CLEC1A	0.00258606	0.343063	1.64581	1.20634	1.72131	1.29523	True
CRUK0557	CHD4	CLEC7A	0.00258606	0.889855	1.64581	1.85845	1.72131	0.730574	True
CRUK0557	CHD4	GRIN2B	0.00258606	0.731884	1.64581	0.0523258	1.72131	-0.203599	True
CRUK0557	CHD4	PTPRO	0.00258606	0.672695	1.64581	0.241162	1.72131	-0.062651	True
CRUK0557	CHD4	LMO3	0.00258606	0.226485	1.64581	1.17429	1.72131	-0.592677	True
CRUK0557	ERBB3	KMT2D	0.0122661	0.227844	2.29486	0.962571	0.950976	-0.437912	True
CRUK0557	ERBB3	COL2A1	0.0122661	0.287837	2.29486	-0.0327005	0.950976	-0.0538851	True
CRUK0557	ERBB3	FKBP11	0.0122661	0.316249	2.29486	0.414768	0.950976	-0.739061	True
CRUK0557	ERBB3	WNT10B	0.0122661	0.151872	2.29486	-0.720995	0.950976	0.321048	True
CRUK0557	ERBB3	PRPH	0.0122661	0.29678	2.29486	-0.824973	0.950976	0.258287	True
CRUK0557	ERBB3	HIGD1AP9	0.0122661	0.259703	2.29486	0.526881	0.950976	-0.34527	True
CRUK0557	ERBB3	FAIM2	0.0122661	0.765394	2.29486	-0.38698	0.950976	-1.46899	True
CRUK0557	ERBB3	AQP5	0.0122661	0.501853	2.29486	0.484157	0.950976	-0.824041	True
CRUK0557	ERBB3	GPD1	0.0122661	0.121666	2.29486	-0.716243	0.950976	0.207368	True
CRUK0557	ERBB3	RN7SL519P	0.0122661	0.704842	2.29486	1.19643	0.950976	-0.681974	True
CRUK0557	ERBB3	TMPRSS12	0.0122661	0.732705	2.29486	0.941609	0.950976	-0.289429	True
CRUK0557	ERBB3	RNU6-199P	0.0122661	0.453301	2.29486	0.776144	0.950976	0.81638	True
CRUK0557	ERBB3	POU6F1	0.0122661	0.132628	2.29486	2.21102	0.950976	0.56245	True
CRUK0557	ERBB3	ANKRD33	0.0122661	0.470524	2.29486	-0.229413	0.950976	0.475058	True
CRUK0557	ERBB3	ACVRL1	0.0122661	0.703408	2.29486	-0.0264666	0.950976	-0.447014	True
CRUK0557	ERBB3	LINC00592	0.0122661	0.12512	2.29486	0.693147	0.950976	0.798508	True
CRUK0557	ERBB3	KRT81	0.0122661	0.337481	2.29486	0.526826	0.950976	0.463403	True
CRUK0557	ERBB3	KRT83	0.0122661	0.396811	2.29486	-0.0394269	0.950976	0.560836	True
CRUK0557	ERBB3	KRT6A	0.0122661	0.365758	2.29486	2.09041	0.950976	-2.29246	True
CRUK0557	ERBB3	KRT5	0.0122661	0.18868	2.29486	0.0498324	0.950976	-2.50084	True
CRUK0557	ERBB3	KRT72	0.0122661	0.862074	2.29486	-0.0509329	0.950976	-0.174941	True
CRUK0557	ERBB3	KRT4	0.0122661	0.426342	2.29486	0.236716	0.950976	-3.16947	True
CRUK0557	ERBB3	KRT79	0.0122661	0.118383	2.29486	-0.537393	0.950976	0.716678	True
CRUK0557	ERBB3	SP7	0.0122661	0.407105	2.29486	-0.0470675	0.950976	0.439951	True
CRUK0557	ERBB3	HOXC13-AS	0.0122661	0.805057	2.29486	-0.369482	0.950976	-1.94923	True
CRUK0557	ERBB3	HOXC13	0.0122661	0.618093	2.29486	-0.397235	0.950976	-2.21444	True
CRUK0557	ERBB3	HOXC12	0.0122661	0.598521	2.29486	-0.427252	0.950976	-0.327907	True
CRUK0557	ERBB3	HOTAIR	0.0122661	0.513958	2.29486	-0.521006	0.950976	0.212274	True
CRUK0557	ERBB3	HOXC-AS3	0.0122661	0.66827	2.29486	-0.71579	0.950976	0.701446	True
CRUK0557	ERBB3	HOXC10	0.0122661	0.420785	2.29486	-0.753772	0.950976	0.668455	True
CRUK0557	ERBB3	HOXC-AS1	0.0122661	0.853562	2.29486	-0.784627	0.950976	-0.607073	True
CRUK0557	ERBB3	HOXC5	0.0122661	0.743442	2.29486	-1.53623	0.950976	-0.244197	True
CRUK0557	ERBB3	MIR615	0.0122661	0.631853	2.29486	-1.33741	0.950976	-0.164003	True
CRUK0557	ERBB3	PDE1B	0.0122661	0.719415	2.29486	0.874242	0.950976	-0.263191	True
CRUK0557	ERBB3	PPP1R1A	0.0122661	0.173885	2.29486	1.0486	0.950976	0.230069	True
CRUK0557	ERBB3	NEUROD4	0.0122661	0.467684	2.29486	1.04524	0.950976	0.825075	True
CRUK0557	ERBB3	DNAJC14	0.0122661	0.185735	2.29486	1.18377	0.950976	0.726345	True
CRUK0557	ERBB3	MIP	0.0122661	0.412088	2.29486	0.864105	0.950976	0.320951	True
CRUK0557	ERBB3	SHMT2	0.0122661	0.134467	2.29486	1.30956	0.950976	0.247042	True
CRUK0557	ERBB3	ARHGAP9	0.0122661	0.167736	2.29486	0.876812	0.950976	0.383201	True
CRUK0557	ERBB3	KIF5A	0.0122661	0.319465	2.29486	1.24879	0.950976	-0.084093	True
CRUK0557	ERBB3	AGAP2	0.0122661	0.713126	2.29486	-0.190354	0.950976	0.269129	True
CRUK0557	ERBB3	TSPAN31	0.0122661	0.138243	2.29486	-0.908365	0.950976	-0.569192	True
CRUK0557	ERBB3	AVPR1A	0.0122661	0.841055	2.29486	-0.842588	0.950976	-1.57008	True
CRUK0557	ERBB3	DPY19L2	0.0122661	0.802359	2.29486	0.624898	0.950976	-3.99737	True
CRUK0557	ERBB3	PABPC1P4	0.0122661	0.495678	2.29486	-0.00888895	0.950976	-1.05343	True
CRUK0557	ERBB3	WIF1	0.0122661	0.219191	2.29486	-0.162314	0.950976	-1.77348	True
CRUK0557	ERBB3	MSRB3	0.0122661	0.145364	2.29486	-1.03302	0.950976	0.151811	True
CRUK0557	KRAS	PTPRO	0.00336877	0.672695	0.93882	0.241162	1.23086	-0.062651	True
CRUK0557	KRAS	LMO3	0.00336877	0.226485	0.93882	1.17429	1.23086	-0.592677	True
CRUK0557	KRAS	ABCC9	0.00336877	0.676581	0.93882	1.04103	1.23086	-0.435444	True
CRUK0557	KRAS	RN7SKP262	0.00336877	0.271626	0.93882	1.04775	1.23086	1.87529	True
CRUK0557	KRAS	RNA5SP354	0.00336877	0.113707	0.93882	1.23754	1.23086	0.978934	True
CRUK0557	KRAS	PTHLH	0.00336877	0.228143	0.93882	1.40009	1.23086	-1.12448	True
CRUK0557	KRAS	FAR2	0.00336877	0.812698	0.93882	0.530628	1.23086	-2.07641	True
CRUK0557	KRAS	OVCH1-AS1	0.00336877	0.155123	0.93882	1.76804	1.23086	0.953678	True
CRUK0557	KRAS	TMTC1	0.00336877	0.909885	0.93882	0.960932	1.23086	-1.46248	True
CRUK0557	KRAS	TSPAN11	0.00336877	0.568295	0.93882	1.11362	1.23086	-0.830169	True
CRUK0557	KRAS	SYT10	0.00336877	0.928719	0.93882	-0.408464	1.23086	-1.73602	True
CRUK0557	ZMYM2	ANKRD26P3	-0.00336123	0.350055	1.08222	0.466374	0.50146	0.167054	True
CRUK0557	ZMYM2	LINC00421	-0.00336123	0.419499	1.08222	0.440312	0.50146	0.161544	True
CRUK0557	ZMYM2	ESRRAP1	-0.00336123	0.327149	1.08222	-0.203228	0.50146	-0.443493	True
CRUK0557	ZMYM2	MIR4499	-0.00336123	0.213244	1.08222	1.28437	0.50146	1.28685	True
CRUK0557	ZMYM2	GRK6P1	-0.00336123	0.621069	1.08222	-0.460525	0.50146	-0.635253	True
CRUK0557	ZMYM2	IPMKP1	-0.00336123	0.897085	1.08222	-0.130265	0.50146	-1.30933	True
CRUK0557	ZMYM2	NUS1P2	-0.00336123	0.245086	1.08222	-0.0792494	0.50146	-0.489052	True
CRUK0557	ZMYM2	C1QTNF9B	-0.00336123	0.70831	1.08222	-0.109484	0.50146	0.297252	True
CRUK0557	ZMYM2	IRX1P1	-0.00336123	0.68823	1.08222	0.275512	0.50146	-0.138402	True
CRUK0557	ZMYM2	RPL34P27	-0.00336123	0.290964	1.08222	0.244042	0.50146	-1.53512	True
CRUK0557	ZMYM2	PABPC3	-0.00336123	0.690364	1.08222	-0.575068	0.50146	-1.68971	True
CRUK0557	ZMYM2	AMER2	-0.00336123	0.280157	1.08222	-0.446516	0.50146	-1.59237	True
CRUK0557	ZMYM2	ATP8A2	-0.00336123	0.661381	1.08222	-1.18639	0.50146	-2.63906	True
CRUK0557	ZMYM2	SHISA2	-0.00336123	0.909474	1.08222	-1.47213	0.50146	-2.46385	True
CRUK0557	ZMYM2	ATP8A2P3	-0.00336123	0.238804	1.08222	0.134774	0.50146	0.312375	True
CRUK0557	ZMYM2	GPR12	-0.00336123	0.914237	1.08222	-0.769813	0.50146	-1.89712	True
CRUK0557	ZMYM2	SNORD102	-0.00336123	0.215189	1.08222	0.987947	0.50146	-1.2182	True
CRUK0557	ZMYM2	SNORA27	-0.00336123	0.525017	1.08222	0.921989	0.50146	-1.30974	True
CRUK0557	ZMYM2	GSX1	-0.00336123	0.742706	1.08222	-1.21362	0.50146	-1.28601	True
CRUK0557	ZMYM2	PDX1	-0.00336123	0.813768	1.08222	-1.74447	0.50146	-2.81412	True
CRUK0557	ZMYM2	LINC00543	-0.00336123	0.451715	1.08222	-0.971613	0.50146	-1.96299	True
CRUK0557	ZMYM2	URAD	-0.00336123	0.177774	1.08222	-0.305382	0.50146	0.356675	True
CRUK0557	ZMYM2	RN7SL272P	-0.00336123	0.177774	1.08222	-0.136412	0.50146	0.310155	True
CRUK0557	ZMYM2	FLT3	-0.00336123	0.949795	1.08222	-1.74731	0.50146	-1.93239	True
CRUK0557	ZMYM2	FLT1	-0.00336123	0.834806	1.08222	-0.93282	0.50146	-2.1218	True
CRUK0557	ZMYM2	MTUS2	-0.00336123	0.41375	1.08222	0.1968	0.50146	-0.211634	True
CRUK0557	NCOR1	SLC13A5	-0.0146431	0.870109	1.61991	0.308379	0.273464	-1.50634	True
CRUK0557	NCOR1	ALOX12	-0.0146431	0.964117	1.61991	0.103635	0.273464	-2.21079	True
CRUK0557	NCOR1	SLC16A11	-0.0146431	0.326501	1.61991	0.310155	0.273464	-0.331867	True
CRUK0557	NCOR1	RPL7AP64	-0.0146431	0.220515	1.61991	1.21457	0.273464	-0.413562	True
CRUK0557	NCOR1	ACAP1	-0.0146431	0.213561	1.61991	0.261758	0.273464	-0.0553501	True
CRUK0557	NCOR1	TMEM95	-0.0146431	0.397156	1.61991	0.888456	0.273464	-1.57104	True
CRUK0557	NCOR1	TNFSF13	-0.0146431	0.512051	1.61991	0.852479	0.273464	-2.13533	True
CRUK0557	NCOR1	SNORD10	-0.0146431	0.0947026	1.61991	0.916291	0.273464	-0.874294	True
CRUK0557	NCOR1	MPDU1	-0.0146431	0.215249	1.61991	0.592504	0.273464	0.0358767	True
CRUK0557	NCOR1	TMEM88	-0.0146431	0.158794	1.61991	0.546544	0.273464	-0.173738	True
CRUK0557	NCOR1	SCARNA21	-0.0146431	0.195448	1.61991	1.25954	0.273464	-0.980829	True
CRUK0557	NCOR1	KCNAB3	-0.0146431	0.311575	1.61991	0.995958	0.273464	0.0682198	True
CRUK0557	NCOR1	GUCY2D	-0.0146431	0.693146	1.61991	-1.2661	0.273464	-0.916291	True
CRUK0557	NCOR1	ALOX15B	-0.0146431	0.321067	1.61991	0.444868	0.273464	-0.655361	True
CRUK0557	NCOR1	PER1	-0.0146431	0.243136	1.61991	0.870828	0.273464	0.0204154	True
CRUK0557	NCOR1	RNF222	-0.0146431	0.0911951	1.61991	1.16134	0.273464	-0.0198026	True
CRUK0557	NCOR1	MFSD6L	-0.0146431	0.576243	1.61991	-0.427812	0.273464	-1.62773	True
CRUK0557	NCOR1	PIK3R5	-0.0146431	0.356397	1.61991	-0.89663	0.273464	-1.6132	True
CRUK0557	NCOR1	NTN1	-0.0146431	0.322046	1.61991	-0.330854	0.273464	-1.19292	True
CRUK0557	NCOR1	GAS7	-0.0146431	0.837728	1.61991	-0.37086	0.273464	-0.442737	True
CRUK0557	NCOR1	SHISA6	-0.0146431	0.950329	1.61991	-0.556288	0.273464	-1.72551	True
CRUK0557	NCOR1	DNAH9	-0.0146431	0.843954	1.61991	1.02616	0.273464	-1.70281	True
CRUK0557	NCOR1	MYOCD	-0.0146431	0.126718	1.61991	1.07893	0.273464	-1.5541	True
CRUK0557	NCOR1	HS3ST3A1	-0.0146431	0.650545	1.61991	-0.709084	0.273464	-1.87295	True
CRUK0557	NCOR1	IL6STP1	-0.0146431	0.424419	1.61991	0.44839	0.273464	-0.817133	True
CRUK0557	NCOR1	ZNF287	-0.0146431	0.291177	1.61991	0.698845	0.273464	-1.31219	True
CRUK0557	NCOR1	NEK4P2	-0.0146431	0.954604	1.61991	-0.011628	0.273464	-1.76612	True
CRUK0557	NCOR1	MIR33B	-0.0146431	0.261062	1.61991	1.50744	0.273464	-0.142251	True
CRUK0557	NCOR1	EVPLL	-0.0146431	0.118915	1.61991	0.794707	0.273464	-1.85916	True
CRUK0557	NCOR1	SRP68P2	-0.0146431	0.155684	1.61991	0.405465	0.273464	-0.635989	True
CRUK0557	NCOR1	FAM83G	-0.0146431	0.110427	1.61991	0.326684	0.273464	-0.101988	True
CRUK0557	NCOR1	ALDH3A1	-0.0146431	0.572914	1.61991	0.353279	0.273464	-0.860844	True
CRUK0557	NCOR1	UPF3AP2	-0.0146431	0.435225	1.61991	-0.516524	0.273464	0.0416727	True
CRUK0557	NCOR1	MEIS3P2	-0.0146431	0.742952	1.61991	0.377907	0.273464	-0.416701	True
CRUK0557	NCOR1	SCDP1	-0.0146431	0.452249	1.61991	0.266898	0.273464	-0.279084	True
CRUK0557	NCOR1	RNASEH1P1	-0.0146431	0.327901	1.61991	1.09164	0.273464	-0.44484	True
CRUK0557	NCOR1	KCNJ12	-0.0146431	0.725768	1.61991	-0.345423	0.273464	-1.66278	True
CRUK0557	TGIF1	COLEC12	0.00329169	0.759738	0.784955	-0.190174	0.491468	-0.293162	True
CRUK0557	TGIF1	RPL21P127	0.00329169	0.28117	0.784955	0.987387	0.491468	1.44186	True
CRUK0557	TGIF1	PPIAP14	0.00329169	0.550175	0.784955	0.71295	0.491468	-0.0175443	True
CRUK0557	TGIF1	EPB41L3	0.00329169	0.390345	0.784955	-1.27139	0.491468	-1.5719	True
CRUK0557	TGIF1	TMEM200C	0.00329169	0.147168	0.784955	-0.227514	0.491468	-1.38025	True
CRUK0557	TGIF1	L3MBTL4	0.00329169	0.203111	0.784955	0.760757	0.491468	-2.36056	True
CRUK0557	TGIF1	LAMA1	0.00329169	0.811894	0.784955	-0.323288	0.491468	-2.11598	True
CRUK0557	TGIF1	PIEZO2	0.00329169	0.863218	0.784955	-0.429124	0.491468	-0.355704	True
CRUK0557	TGIF1	GNAL	0.00329169	0.428585	0.784955	2.28335	0.491468	-0.437398	True
CRUK0557	TGIF1	CIDEA	0.00329169	0.892238	0.784955	-0.264816	0.491468	-1.53184	True
CRUK0557	TGIF1	RNU6-170P	0.00329169	0.211114	0.784955	1.59847	0.491468	-0.449525	True
CRUK0557	KMT2B	LINC00662	0.0284739	0.609011	2.58834	2.22216	0.996126	0.719704	True
CRUK0557	KMT2B	VSTM2B	0.0284739	0.922109	2.58834	0.237366	0.996126	-0.0882926	True
CRUK0557	KMT2B	TSHZ3	0.0284739	0.737946	2.58834	1.07771	0.996126	-3.14788	True
CRUK0557	KMT2B	RHPN2	0.0284739	0.212145	2.58834	1.65094	0.996126	0.647197	True
CRUK0557	KMT2B	CEBPA	0.0284739	0.238957	2.58834	0.971697	0.996126	0.849442	True
CRUK0557	KMT2B	CHST8	0.0284739	0.842251	2.58834	0.231481	0.996126	-1.20205	True
CRUK0557	KMT2B	KCTD15	0.0284739	0.923941	2.58834	1.96046	0.996126	-3.26451	True
CRUK0557	KMT2B	HPN	0.0284739	0.624604	2.58834	0.316234	0.996126	0.853295	True
CRUK0557	KMT2B	FXYD3	0.0284739	0.174016	2.58834	2.17181	0.996126	-0.825696	True
CRUK0557	KMT2B	HAMP	0.0284739	0.128599	2.58834	1.28904	0.996126	0.698749	True
CRUK0557	KMT2B	ZNF382	0.0284739	0.873616	2.58834	1.31885	0.996126	-0.320713	True
CRUK0557	KMT2B	ZNF540	0.0284739	0.187705	2.58834	1.14884	0.996126	0.16894	True
CRUK0557	KMT2B	RASGRP4	0.0284739	0.170355	2.58834	1.36049	0.996126	0.651099	True
CRUK0557	KMT2B	CAPN12	0.0284739	0.37564	2.58834	1.28093	0.996126	-0.577148	True
CRUK0557	KMT2B	LGALS7	0.0284739	0.564224	2.58834	1.91591	0.996126	-0.607883	True
CRUK0557	KMT2B	LGALS7B	0.0284739	0.644177	2.58834	2.02815	0.996126	-0.582799	True
CRUK0557	KMT2B	RINL	0.0284739	0.172968	2.58834	1.6296	0.996126	-0.390993	True
CRUK0557	KMT2B	FBXO27	0.0284739	0.306701	2.58834	3.6539	0.996126	1.5097	True
CRUK0557	KMT2B	NCCRP1	0.0284739	0.885596	2.58834	1.08433	0.996126	-0.439511	True
CRUK0557	KMT2B	SYCN	0.0284739	0.420171	2.58834	0.80991	0.996126	0.100541	True
CRUK0557	KMT2B	IFNL3	0.0284739	0.448986	2.58834	0.682375	0.996126	0.727049	True
CRUK0557	KMT2B	IFNL4	0.0284739	0.392996	2.58834	0.508005	0.996126	0.572735	True
CRUK0557	KMT2B	IFNL4P1	0.0284739	0.702708	2.58834	0.955671	0.996126	0.0902251	True
CRUK0557	KMT2B	DYRK1B	0.0284739	0.566747	2.58834	3.16548	0.996126	-0.615547	True
CRUK0557	KMT2B	CYP2F1	0.0284739	0.16696	2.58834	0.634307	0.996126	-0.311314	True
CRUK0557	KMT2B	CYP2T3P	0.0284739	0.878093	2.58834	0.673729	0.996126	-1.64453	True
CRUK0557	KMT2B	PLEKHA3P1	0.0284739	0.779469	2.58834	-0.470247	0.996126	-1.07881	True
CRUK0557	KMT2B	ARHGEF1	0.0284739	0.147223	2.58834	0.765786	0.996126	0.0414402	True
CRUK0557	KMT2B	GRIK5	0.0284739	0.384584	2.58834	-0.290924	0.996126	-0.693147	True
CRUK0557	KMT2B	ZNF574	0.0284739	0.193929	2.58834	0.0446724	0.996126	-0.0228147	True
CRUK0557	KMT2B	MEGF8	0.0284739	0.379527	2.58834	-0.970531	0.996126	0.373437	True
CRUK0557	KMT2B	CXCL17	0.0284739	0.550016	2.58834	1.84993	0.996126	-2.31163	True
CRUK0557	KMT2B	CD177P1	0.0284739	0.579545	2.58834	-0.693147	0.996126	-0.299243	True
CRUK0557	KMT2B	LYPD3	0.0284739	0.134043	2.58834	0.431782	0.996126	0.148667	True
CRUK0557	KMT2B	PINLYP	0.0284739	0.441495	2.58834	0.984853	0.996126	0.151638	True
CRUK0557	KMT2B	KCNN4	0.0284739	0.910967	2.58834	-0.240468	0.996126	0.0959935	True
CRUK0557	KMT2B	ZNF283	0.0284739	0.175279	2.58834	0.989879	0.996126	0.0833816	True
CRUK0557	KMT2B	ZNF235	0.0284739	0.145298	2.58834	1.06289	0.996126	0.045781	True
CRUK0557	KMT2B	IGSF23	0.0284739	0.271297	2.58834	0.46297	0.996126	0.75853	True
CRUK0557	KMT2B	CBLC	0.0284739	0.795794	2.58834	1.11923	0.996126	-3.18646	True
CRUK0557	KMT2B	APOC1	0.0284739	0.356772	2.58834	0.297834	0.996126	0.0701575	True
CRUK0557	KMT2B	EXOC3L2	0.0284739	0.646454	2.58834	0.220062	0.996126	0.594707	True
CRUK0557	KMT2B	CKM	0.0284739	0.442513	2.58834	-0.185363	0.996126	-0.173406	True
CRUK0557	KMT2B	RTN2	0.0284739	0.474277	2.58834	0.285179	0.996126	0.582633	True
CRUK0557	NIPBL	CDH6	-0.00056182	0.945325	1.85003	-0.0192932	0.532886	-1.85675	True
CRUK0557	NIPBL	RXFP3	-0.00056182	0.89894	1.85003	-0.179971	0.532886	0.142808	True
CRUK0557	NIPBL	PRLR	-0.00056182	0.134786	1.85003	0.617864	0.532886	0.208639	True
CRUK0557	NIPBL	RNU6-1305P	-0.00056182	0.498628	1.85003	1.59826	0.532886	-0.194706	True
CRUK0557	NIPBL	GDNF	-0.00056182	0.834865	1.85003	-0.341303	0.532886	-1.89221	True
CRUK0557	NIPBL	EGFLAM	-0.00056182	0.433178	1.85003	0.238325	0.532886	-0.541341	True
CRUK0557	NIPBL	GHR	-0.00056182	0.46866	1.85003	1.45903	0.532886	-1.50944	True
CRUK0557	NIPBL	FGF10	-0.00056182	0.478431	1.85003	0.47728	0.532886	-0.573602	True
CRUK0557	NIPBL	FGF10-AS1	-0.00056182	0.510279	1.85003	0.586738	0.532886	-0.513262	True
CRUK0557	NIPBL	HCN1	-0.00056182	0.125195	1.85003	-0.212627	0.532886	-0.455392	True
CRUK0557	CDKN1A	ZSCAN12P1	0.0341359	0.615435	0.869771	1.51383	-0.579203	0.425212	True
CRUK0557	CDKN1A	MIR3934	0.0341359	0.416553	0.869771	1.10712	-0.579203	-0.378851	True
CRUK0557	CDKN1A	HSPE1P11	0.0341359	0.16708	0.869771	1.67843	-0.579203	0.112005	True
CRUK0557	CDKN1A	RN7SL285P	0.0341359	0.250271	0.869771	1.69701	-0.579203	1.19353	True
CRUK0557	CDKN1A	GLP1R	0.0341359	0.667506	0.869771	-0.549909	-0.579203	-0.744067	True
CRUK0557	CDKN1A	KCNK17	0.0341359	0.944709	0.869771	-0.623835	-0.579203	-1.22723	True
CRUK0557	CDKN1A	KIF6	0.0341359	0.538943	0.869771	-0.0923733	-0.579203	-2.583	True
CRUK0557	CDKN1A	DAAM2	0.0341359	0.496768	0.869771	-0.393904	-0.579203	-1.74409	True
CRUK0557	CDKN1A	MOCS1	0.0341359	0.569068	0.869771	-0.824916	-0.579203	-2.33682	True
CRUK0557	CDKN1A	MDFI	0.0341359	0.440661	0.869771	1.46426	-0.579203	-1.23152	True
CRUK0557	CDKN1A	MIR4647	0.0341359	0.335719	0.869771	0.889058	-0.579203	-0.806328	True
CRUK0557	FOXQ1	IRF4	0.0701526	0.804032	1.95933	-0.66676	-0.320725	-1.29047	True
CRUK0557	FOXQ1	FOXF2	0.0701526	0.79798	1.95933	-0.674391	-0.320725	-2.10413	True
CRUK0557	FOXQ1	BMP6	0.0701526	0.242921	1.95933	0.00461895	-0.320725	-0.486955	True
CRUK0557	FOXQ1	TFAP2A	0.0701526	0.200122	1.95933	0	-0.320725	-0.994425	True
CRUK0557	FOXQ1	GCM2	0.0701526	0.766433	1.95933	-0.926458	-0.320725	-0.487703	True
CRUK0557	FOXQ1	ELOVL2	0.0701526	0.958836	1.95933	-0.995627	-0.320725	-2.10704	True
CRUK0557	FOXQ1	ELOVL2-AS1	0.0701526	0.959421	1.95933	-0.595383	-0.320725	-2.52306	True
CRUK0557	LEMD2	MRS2	0.00179484	0.103779	0.969078	0.728865	0.0832329	-0.205736	True
CRUK0557	LEMD2	SLC17A3	0.00179484	0.815684	0.969078	-0.0136801	0.0832329	-0.493326	True
CRUK0557	LEMD2	BTN3A1	0.00179484	0.336511	0.969078	1.31117	0.0832329	0.20273	True
CRUK0557	LEMD2	BTN1A1	0.00179484	0.185203	0.969078	-0.4585	0.0832329	-1.02112	True
CRUK0557	LEMD2	ZSCAN12P1	0.00179484	0.615435	0.969078	1.51383	0.0832329	0.425212	True
CRUK0557	LEMD2	LINC00336	0.00179484	0.790252	0.969078	0.328249	0.0832329	-0.4077	True
CRUK0557	LEMD2	MIR3934	0.00179484	0.416553	0.969078	1.10712	0.0832329	-0.378851	True
CRUK0557	LEMD2	HMGA1	0.00179484	0.128518	0.969078	1.1827	0.0832329	0.0681067	True
CRUK0557	LEMD2	HSPE1P11	0.00179484	0.16708	0.969078	1.67843	0.0832329	0.112005	True
CRUK0557	LEMD2	FGD2	0.00179484	0.37069	0.969078	0.22134	0.0832329	-0.250503	True
CRUK0557	LEMD2	RN7SL285P	0.00179484	0.250271	0.969078	1.69701	0.0832329	1.19353	True
CRUK0557	LEMD2	GLP1R	0.00179484	0.667506	0.969078	-0.549909	0.0832329	-0.744067	True
CRUK0557	LEMD2	KCNK5	0.00179484	0.164676	0.969078	0.196406	0.0832329	-2.35412	True
CRUK0557	LEMD2	KCNK17	0.00179484	0.944709	0.969078	-0.623835	0.0832329	-1.22723	True
CRUK0557	LEMD2	KIF6	0.00179484	0.538943	0.969078	-0.0923733	0.0832329	-2.583	True
CRUK0557	LEMD2	DAAM2	0.00179484	0.496768	0.969078	-0.393904	0.0832329	-1.74409	True
CRUK0557	LEMD2	MOCS1	0.00179484	0.569068	0.969078	-0.824916	0.0832329	-2.33682	True
CRUK0557	LEMD2	LRFN2	0.00179484	0.229159	0.969078	-0.117351	0.0832329	-0.508353	True
CRUK0557	LEMD2	ADCY10P1	0.00179484	0.132573	0.969078	1.5506	0.0832329	0.968737	True
CRUK0557	LEMD2	MDFI	0.00179484	0.440661	0.969078	1.46426	0.0832329	-1.23152	True
CRUK0557	LEMD2	C6orf132	0.00179484	0.127192	0.969078	0.940649	0.0832329	-1.74609	True
CRUK0557	LEMD2	ATP6V0CP3	0.00179484	0.790374	0.969078	0.24305	0.0832329	-0.619494	True
CRUK0557	FGFR1	RPS15AP24	-0.00244913	0.12047	0.35582	0.122602	1.14598	-0.548898	True
CRUK0557	FGFR1	DCTN6	-0.00244913	0.113857	0.35582	-0.659246	1.14598	-0.871255	True
CRUK0557	FGFR1	NRG1	-0.00244913	0.927689	0.35582	-1.22666	1.14598	-3.54685	True
CRUK0557	FGFR1	UNC5D	-0.00244913	0.888906	0.35582	-1.25083	1.14598	-4.30542	True
CRUK0557	FGFR1	ADRB3	-0.00244913	0.262036	0.35582	-0.396214	1.14598	-0.336472	True
CRUK0557	FGFR1	STAR	-0.00244913	0.102203	0.35582	1.44291	1.14598	0.307485	True
CRUK0557	FGFR1	RPS20P22	-0.00244913	0.256347	0.35582	0.613104	1.14598	1.08401	True
CRUK0557	FGFR1	PLEKHA2	-0.00244913	0.19821	0.35582	1.03654	1.14598	0.401502	True
CRUK0557	FGFR1	HTRA4	-0.00244913	0.350257	0.35582	1.06962	1.14598	0.583448	True
CRUK0557	FGFR1	ADAM32	-0.00244913	0.847788	0.35582	1.46863	1.14598	-0.125163	True
CRUK0557	FGFR1	RPL3P10	-0.00244913	0.0995484	0.35582	0.673474	1.14598	1.00097	True
CRUK0557	FGFR1	IDO1	-0.00244913	0.938557	0.35582	0.957728	1.14598	0.0857668	True
CRUK0557	FGFR1	ZMAT4	-0.00244913	0.53083	0.35582	0.258535	1.14598	-1.07881	True
CRUK0557	FGFR1	SFRP1	-0.00244913	0.905497	0.35582	-0.688184	1.14598	-3.83019	True
CRUK0557	FGFR1	ANK1	-0.00244913	0.325394	0.35582	0.0426731	1.14598	-1.98847	True
CRUK0557	FGFR1	DKK4	-0.00244913	0.340845	0.35582	1.09861	1.14598	-0.0930904	True
CRUK0557	JAK2	FOXD4	-0.000144583	0.195938	0.169636	-0.826679	0.523581	0.330242	True
CRUK0557	JAK2	DOCK8	-0.000144583	0.617531	0.169636	1.0059	0.523581	-2.72552	True
CRUK0557	JAK2	DMRT1	-0.000144583	0.831184	0.169636	-0.871702	0.523581	-0.64355	True
CRUK0557	JAK2	DMRT3	-0.000144583	0.769752	0.169636	-0.873988	0.523581	-1.6942	True
CRUK0557	JAK2	DMRT2	-0.000144583	0.824103	0.169636	0.380464	0.523581	-2.21399	True
CRUK0557	JAK2	UHRF2	-0.000144583	0.158745	0.169636	0.739667	0.523581	0.116603	True
CRUK0557	JAK2	GLDC	-0.000144583	0.842701	0.169636	-0.770439	0.523581	-1.86058	True
CRUK0557	PSIP1	PTPRD	0.00464746	0.356747	0.530628	-0.487986	0.476604	-3.18727	True
CRUK0557	PSIP1	UHRF2	0.00464746	0.158745	0.530628	0.739667	0.476604	0.116603	True
CRUK0557	PSIP1	GLDC	0.00464746	0.842701	0.530628	-0.770439	0.476604	-1.86058	True
CRUK0557	PSIP1	BNC2	0.00464746	0.790985	0.530628	-0.540568	0.476604	-2.2708	True
CRUK0557	PSIP1	RN7SL720P	0.00464746	0.257059	0.530628	0.420733	0.476604	0.154151	True
CRUK0557	PSIP1	SH3GL2	0.00464746	0.628657	0.530628	0.621838	0.476604	-0.957248	True
CRUK0557	PSIP1	IFNA12P	0.00464746	0.938328	0.530628	-0.0251586	0.476604	-0.940299	True
CRUK0557	PSIP1	ELAVL2	0.00464746	0.148779	0.530628	-0.411131	0.476604	-1.21672	True
CRUK0557	PTPRD	DOCK8	0.356747	0.617531	-0.487986	1.0059	-3.18727	-2.72552	True
CRUK0557	PTPRD	DMRT2	0.356747	0.824103	-0.487986	0.380464	-3.18727	-2.21399	True
CRUK0557	PTPRD	RN7SL592P	0.356747	0.566667	-0.487986	1.02488	-3.18727	0.00422834	True
CRUK0557	PTPRD	GLIS3-AS1	0.356747	0.85075	-0.487986	-0.00888895	-3.18727	0.758801	True
CRUK0557	PTPRD	SH3GL2	0.356747	0.628657	-0.487986	0.621838	-3.18727	-0.957248	True
CRUK0557	PTPRD	ADAMTSL1	0.356747	0.747641	-0.487986	0.204794	-3.18727	0.424883	True
CRUK0557	PTPRD	SLC24A2	0.356747	0.857942	-0.487986	-0.0132745	-3.18727	0.835028	True
CRUK0977	ARID1A	ESPNP	0.00127986	-0.30334	0.50148	0.196157	-0.375234	0.888317	False
CRUK0977	ARID1A	TAS1R2	0.00127986	-0.0609221	0.50148	0.831984	-0.375234	-0.331357	False
CRUK0977	ARID1A	RNU4-28P	0.00127986	-0.0364683	0.50148	-0.23948	-0.375234	1.3689	False
CRUK0977	ARID1A	TMCO4	0.00127986	-0.0518811	0.50148	0.464306	-0.375234	-0.497032	False
CRUK0977	ARID1A	OTUD3	0.00127986	-0.000522507	0.50148	0.468136	-0.375234	-0.834798	False
CRUK0977	ARID1A	PLA2G5	0.00127986	-0.200299	0.50148	0.397904	-0.375234	0.459021	False
CRUK0977	ARID1A	PLA2G2F	0.00127986	-0.012987	0.50148	0.426343	-0.375234	-1.27123	False
CRUK0977	ARID1A	SH2D5	0.00127986	-0.00221387	0.50148	-0.581174	-0.375234	-0.433739	False
CRUK0977	ARID1A	CROCCP5	0.00127986	-0.191856	0.50148	0.520395	-0.375234	0.168623	False
CRUK0977	ARID1A	NBPF3	0.00127986	-0.0158577	0.50148	0.400243	-0.375234	-0.892774	False
CRUK0977	ARID1A	LDLRAD2	0.00127986	-0.0567631	0.50148	0.074108	-0.375234	0.339868	False
CRUK0977	ARID1A	RN7SL386P	0.00127986	-0.627407	0.50148	1.72766	-0.375234	1.45529	False
CRUK0977	ARID1A	RNU6-1022P	0.00127986	-0.627407	0.50148	1.80555	-0.375234	1.50408	False
CRUK0977	ARID1A	RN7SL186P	0.00127986	-0.0364505	0.50148	0.767255	-0.375234	1.25276	False
CRUK0977	ARID1A	RNU6-776P	0.00127986	-0.0364505	0.50148	0.334006	-0.375234	0.852212	False
CRUK0977	ARID1A	C1QA	0.00127986	-0.0886742	0.50148	0.851314	-0.375234	0.682452	False
CRUK0977	ARID1A	C1QB	0.00127986	-0.0358091	0.50148	0.193371	-0.375234	0.202941	False
CRUK0977	ARID1A	LACTBL1	0.00127986	-0.00234162	0.50148	0.0936356	-0.375234	-0.413562	False
CRUK0977	ARID1A	RNU6-514P	0.00127986	-0.00526316	0.50148	1.20781	-0.375234	-0.029853	False
CRUK0977	ARID1A	MDS2	0.00127986	-0.142038	0.50148	1.01296	-0.375234	0.567984	False
CRUK0977	ARID1A	HMGCL	0.00127986	-0.0405388	0.50148	0.235964	-0.375234	0.353814	False
CRUK0977	ARID1A	FUCA1	0.00127986	-0.0129599	0.50148	0.453256	-0.375234	-0.451396	False
CRUK0977	ARID1A	IL22RA1	0.00127986	-0.00861909	0.50148	0.438255	-0.375234	0.030987	False
CRUK0977	ARID1A	TRIM63	0.00127986	-0.16591	0.50148	-0.688084	-0.375234	0.151685	False
CRUK0977	ARID1A	ZNF593	0.00127986	0.000243858	0.50148	-0.411507	-0.375234	-0.940441	False
CRUK0977	ARID1A	CEP85	0.00127986	-0.00101828	0.50148	0.301105	-0.375234	-0.86048	False
CRUK0977	ARID1A	ZNF683	0.00127986	-0.152406	0.50148	0.487143	-0.375234	0.418204	False
CRUK0977	ARID1A	DHDDS	0.00127986	-0.019151	0.50148	0.329355	-0.375234	-0.512311	False
CRUK0977	ARID1A	RN7SL679P	0.00127986	-0.34636	0.50148	0.0694724	-0.375234	-0.0734275	False
CRUK0977	ARID1A	CHCHD3P3	0.00127986	-0.0426311	0.50148	0.365114	-0.375234	-0.258862	False
CRUK0977	ARID1A	NPM1P39	0.00127986	-0.164996	0.50148	0.208297	-0.375234	0.083699	False
CRUK0977	ARID1A	SNRPEP7	0.00127986	-0.32733	0.50148	0.241162	-0.375234	0.443003	False
CRUK0977	ARID1A	FCN3	0.00127986	-0.102147	0.50148	-0.184922	-0.375234	0.0444518	False
CRUK0977	ARID1A	RNU6-949P	0.00127986	-0.37742	0.50148	0.331117	-0.375234	0.459532	False
CRUK0977	ARID1A	CHMP1AP1	0.00127986	-0.28906	0.50148	-0.0631789	-0.375234	0.693147	False
CRUK0977	ARID1A	THEMIS2	0.00127986	-0.0200781	0.50148	0.402126	-0.375234	0.235631	False
CRUK0977	ARID1A	SMPDL3B	0.00127986	-0.0185919	0.50148	0.0710959	-0.375234	-0.137621	False
CRUK0977	ARID1A	XKR8	0.00127986	-0.0197896	0.50148	-0.0906544	-0.375234	-0.819561	False
CRUK0977	ARID1A	RNU6-176P	0.00127986	-0.00775181	0.50148	0.940555	-0.375234	0.448762	False
CRUK0977	ARID1A	PRDX3P2	0.00127986	-0.00093958	0.50148	0.837133	-0.375234	0.343393	False
CRUK0977	ARID1A	SNHG12	0.00127986	0.000418686	0.50148	-0.176931	-0.375234	-0.812224	False
CRUK0977	ARID1A	Metazoa_SRP	0.00127986	-0.530386	0.50148	0.673474	-0.375234	0.300486	False
CRUK0977	ARID1A	MECR	0.00127986	-0.00708202	0.50148	-0.0359936	-0.375234	-0.651502	False
CRUK0977	ARID1A	SDC3	0.00127986	-0.0272647	0.50148	0.0631789	-0.375234	-0.496612	False
CRUK0977	ARID1A	RN7SL371P	0.00127986	-0.56427	0.50148	0.451985	-0.375234	0.638339	False
CRUK0977	ARID1A	RNU6-40P	0.00127986	-0.337597	0.50148	-0.0888312	-0.375234	0.450722	False
CRUK0977	ARID1A	PTP4A2	0.00127986	-0.00230735	0.50148	0.949867	-0.375234	0.200671	False
CRUK0977	ARID1A	MTMR9LP	0.00127986	-0.00506764	0.50148	-0.537041	-0.375234	-0.0408469	False
CRUK0977	ARID1A	BSDC1	0.00127986	-0.00231747	0.50148	0.476924	-0.375234	-0.940007	False
CRUK0977	ARID1A	GAPDHP20	0.00127986	-0.0287011	0.50148	0.0830666	-0.375234	0.349674	False
CRUK0977	ARID1A	ZBTB8A	0.00127986	-0.000683761	0.50148	0.4805	-0.375234	-0.889099	False
CRUK0977	ARID1A	ZBTB8OS	0.00127986	-0.00399568	0.50148	0.282232	-0.375234	-0.894853	False
CRUK0977	ARID1A	GJB3	0.00127986	-0.00165906	0.50148	-0.0689929	-0.375234	-1.08288	False
CRUK0977	ARID1A	ZMYM6	0.00127986	0.000613608	0.50148	0.458866	-0.375234	-1.09487	False
CRUK0977	ARID1A	ZMYM1	0.00127986	-0.00155777	0.50148	0.471423	-0.375234	-1.10319	False
CRUK0977	ARID1A	2001-08-01	0.00127986	-0.0318599	0.50148	1.02233	-0.375234	-0.0719735	False
CRUK0977	ARID1A	FTLP18	0.00127986	-0.287584	0.50148	1.05095	-0.375234	0.972732	False
CRUK0977	CDKN2C	FOXO6	-0.00666396	-0.0073087	1.27078	0.0283305	-0.777924	-0.700179	False
CRUK0977	CDKN2C	RNA5SP45	-0.00666396	-0.200907	1.27078	0.71295	-0.777924	0.168749	False
CRUK0977	CDKN2C	HNRNPFP1	-0.00666396	-0.064587	1.27078	0.216565	-0.777924	0.537393	False
CRUK0977	CDKN2C	GUCA2B	-0.00666396	-0.100769	1.27078	0.169418	-0.777924	0.5193	False
CRUK0977	CDKN2C	CCDC30	-0.00666396	-0.0442823	1.27078	0.637058	-0.777924	-0.667888	False
CRUK0977	CDKN2C	TMSB4XP1	-0.00666396	-0.457288	1.27078	0.398731	-0.777924	-0.390198	False
CRUK0977	CDKN2C	TIE1	-0.00666396	-0.0666769	1.27078	-0.0938188	-0.777924	0.110001	False
CRUK0977	CDKN2C	SHMT1P1	-0.00666396	-0.0117717	1.27078	0.966616	-0.777924	-0.470004	False
CRUK0977	CDKN2C	IPO13	-0.00666396	-0.0122339	1.27078	0.960462	-0.777924	-1.28854	False
CRUK0977	CDKN2C	RN7SL479P	-0.00666396	-0.0972314	1.27078	-0.241415	-0.777924	0.659246	False
CRUK0977	CDKN2C	KLF17	-0.00666396	-0.0972314	1.27078	-0.130496	-0.777924	0.472906	False
CRUK0977	CDKN2C	RNU5D-1	-0.00666396	-0.439531	1.27078	1.01764	-0.777924	0.391933	False
CRUK0977	CDKN2C	MRPS17P1	-0.00666396	-0.0489872	1.27078	-0.121607	-0.777924	-0.777705	False
CRUK0977	CDKN2C	NASP	-0.00666396	-0.0397283	1.27078	0.600057	-0.777924	-1.00624	False
CRUK0977	CDKN2C	KNCN	-0.00666396	-0.252019	1.27078	0.393537	-0.777924	-1.00914	False
CRUK0977	CDKN2C	CYP4A27P	-0.00666396	-0.178179	1.27078	0.846405	-0.777924	0.0752234	False
CRUK0977	CDKN2C	CYP4A44P	-0.00666396	-0.178179	1.27078	1.04577	-0.777924	-0.609128	False
CRUK0977	CDKN2C	MTND1P34	-0.00666396	-0.205758	1.27078	-0.126563	-0.777924	0.364643	False
CRUK0977	CDKN2C	CYP46A4P	-0.00666396	-0.497752	1.27078	0.374115	-0.777924	0.672094	False
CRUK0977	CDKN2C	RNU4-61P	-0.00666396	-0.696229	1.27078	0.766891	-0.777924	0.557806	False
CRUK0977	CDKN2C	ZNF859P	-0.00666396	-0.691562	1.27078	0.577075	-0.777924	0.916291	False
CRUK0977	CDKN2C	ELAVL4	-0.00666396	-0.689447	1.27078	-0.0731646	-0.777924	-1.3966	False
CRUK0977	CDKN2C	MIR4421	-0.00666396	-0.0920677	1.27078	0.158344	-0.777924	0.240739	False
CRUK0977	CDKN2C	EEF1GP7	-0.00666396	-0.126276	1.27078	0.287682	-0.777924	0.300585	False
CRUK0977	CDKN2C	RN7SL62P	-0.00666396	-0.197174	1.27078	0.775064	-0.777924	0.462035	False
CRUK0977	CDKN2C	ZYG11B	-0.00666396	-0.0297766	1.27078	0.182322	-0.777924	-0.820065	False
CRUK0977	CDKN2C	HIGD1AP11	-0.00666396	-0.262788	1.27078	0.216774	-0.777924	0.524326	False
CRUK0977	CDKN2C	CPT2	-0.00666396	-0.0769231	1.27078	0.589535	-0.777924	-0.942528	False
CRUK0977	CDKN2C	DMRTB1	-0.00666396	-0.18806	1.27078	0.518284	-0.777924	0.77319	False
CRUK0977	CDKN2C	NDC1	-0.00666396	-0.0122278	1.27078	0.90624	-0.777924	-0.876114	False
CRUK0977	CDKN2C	MROH7	-0.00666396	-0.379969	1.27078	0.455256	-0.777924	0.725937	False
CRUK0977	CDKN2C	MROH7-TTC4	-0.00666396	-0.379969	1.27078	0.438972	-0.777924	0.747806	False
CRUK0977	CDKN2C	PCSK9	-0.00666396	-0.00773786	1.27078	-0.888892	-0.777924	0.673507	False
CRUK0977	CDKN2C	PIGQP1	-0.00666396	-0.384469	1.27078	0.444546	-0.777924	0.672944	False
CRUK0977	CDKN2C	TACSTD2	-0.00666396	-0.02426	1.27078	0.71784	-0.777924	-1.08043	False
CRUK0977	CDKN2C	MIR4711	-0.00666396	-0.0944444	1.27078	0.460895	-0.777924	-0.17185	False
CRUK0977	ELF3	RGS18	0.0852246	-0.628113	0.916291	0.641091	-0.452103	0.0363676	False
CRUK0977	ELF3	ZNF101P2	0.0852246	-0.023174	0.916291	0.867501	-0.452103	0.657215	False
CRUK0977	ELF3	UCHL5	0.0852246	0.00338284	0.916291	0.259958	-0.452103	-0.886716	False
CRUK0977	ELF3	GLRX2	0.0852246	-0.000644544	0.916291	0.372049	-0.452103	-0.917023	False
CRUK0977	ELF3	LINC01031	0.0852246	-0.0131401	0.916291	0.518915	-0.452103	0.192904	False
CRUK0977	ELF3	CFHR5	0.0852246	-0.622846	0.916291	0.186727	-0.452103	1.00866	False
CRUK0977	ELF3	F13B	0.0852246	-0.555972	0.916291	1.56124	-0.452103	0.223144	False
CRUK0977	ELF3	ASPM	0.0852246	-0.00282173	0.916291	0.699881	-0.452103	-0.881516	False
CRUK0977	ELF3	CRB1	0.0852246	2.21916e-05	0.916291	0.454396	-0.452103	0.336472	False
CRUK0977	ELF3	DENND1B	0.0852246	0.011066	0.916291	0.700367	-0.452103	-1.08715	False
CRUK0977	ELF3	C1orf53	0.0852246	-0.00130699	0.916291	-0.316461	-0.452103	-0.573772	False
CRUK0977	ELF3	LHX9	0.0852246	0.0670915	0.916291	-0.38984	-0.452103	-0.131067	False
CRUK0977	ELF3	PEBP1P3	0.0852246	0.00505814	0.916291	0.0877056	-0.452103	-0.251992	False
CRUK0977	ELF3	MIR181A1HG	0.0852246	-0.189658	0.916291	0.847298	-0.452103	-1.07599	False
CRUK0977	ELF3	RNU6-716P	0.0852246	-0.29527	0.916291	-0.381014	-0.452103	1.33281	False
CRUK0977	ELF3	RNU6-570P	0.0852246	-0.0288076	0.916291	-0.464114	-0.452103	0.6042	False
CRUK0977	ELF3	KIF14	0.0852246	0.000691965	0.916291	0.260283	-0.452103	-0.65874	False
CRUK0977	ELF3	DDX59	0.0852246	-0.000413964	0.916291	0.647685	-0.452103	-0.635768	False
CRUK0977	ELF3	RNU6-704P	0.0852246	-0.402147	0.916291	1.01621	-0.452103	-0.405465	False
CRUK0977	ELF3	ASCL5	0.0852246	-0.0465999	0.916291	-0.100269	-0.452103	0.234671	False
CRUK0977	ELF3	TMEM9	0.0852246	0.00941049	0.916291	0.202124	-0.452103	-0.0912487	False
CRUK0977	ELF3	IGFN1	0.0852246	0.0157924	0.916291	-0.346149	-0.452103	-0.399799	False
CRUK0977	ELF3	LAD1	0.0852246	-0.000800794	0.916291	0.413562	-0.452103	-0.964266	False
CRUK0977	ELF3	TNNI1	0.0852246	-0.107143	0.916291	0.414944	-0.452103	-0.623189	False
CRUK0977	ELF3	CSRP1	0.0852246	0.000359434	0.916291	0.417735	-0.452103	0.32424	False
CRUK0977	ELF3	NAV1	0.0852246	0.0109108	0.916291	-0.561438	-0.452103	-0.483149	False
CRUK0977	ELF3	MIR5191	0.0852246	0.0181054	0.916291	0.460124	-0.452103	-0.0755076	False
CRUK0977	ELF3	SHISA4	0.0852246	0.0253007	0.916291	0.236077	-0.452103	-0.877007	False
CRUK0977	ELF3	LMOD1	0.0852246	0.0597836	0.916291	-0.261454	-0.452103	0.174894	False
CRUK0977	ELF3	RNPEP	0.0852246	0.00221071	0.916291	0.861139	-0.452103	-0.928396	False
CRUK0977	ELF3	GPR37L1	0.0852246	-0.0086164	0.916291	0.371145	-0.452103	-0.254892	False
CRUK0977	ELF3	UBE2T	0.0852246	0.0040007	0.916291	0.219501	-0.452103	-0.483924	False
CRUK0977	ELF3	CYCSP4	0.0852246	0.0141414	0.916291	1.81661	-0.452103	-0.0512933	False
CRUK0977	ELF3	KDM5B	0.0852246	0.0476197	0.916291	0.741937	-0.452103	-1.23805	False
CRUK0977	ELF3	SLC25A39P1	0.0852246	0.067153	0.916291	1.30956	-0.452103	-0.16304	False
CRUK0977	ELF3	PCAT6	0.0852246	0.00347472	0.916291	0.65764	-0.452103	-0.862613	False
CRUK0977	ELF3	RABIF	0.0852246	0.00198524	0.916291	0.648695	-0.452103	-1.11285	False
CRUK0977	ELF3	KLHL12	0.0852246	0.0506173	0.916291	0.389152	-0.452103	-0.797187	False
CRUK0977	ELF3	TMEM183A	0.0852246	-0.00526394	0.916291	0.0885534	-0.452103	-1.0206	False
CRUK0977	ELF3	MYOG	0.0852246	-0.0791911	0.916291	0.603377	-0.452103	1.25276	False
CRUK0977	ELF3	MYBPH	0.0852246	-0.193451	0.916291	-0.237328	-0.452103	1.53623	False
CRUK0977	ELF3	RNU6-487P	0.0852246	-0.440272	0.916291	0.92154	-0.452103	0.304489	False
CRUK0977	ELF3	SNORA77	0.0852246	0.0195044	0.916291	1.47591	-0.452103	-0.0200007	False
CRUK0977	ELF3	LAX1	0.0852246	-0.118073	0.916291	0.158941	-0.452103	0.199925	False
CRUK0977	ELF3	HSPE1P6	0.0852246	-0.00383021	0.916291	0.420503	-0.452103	0.405465	False
CRUK0977	ELF3	SOX13	0.0852246	0.0742905	0.916291	0.295845	-0.452103	-0.838186	False
CRUK0977	ELF3	ETNK2	0.0852246	0.0415418	0.916291	0.510826	-0.452103	-0.577019	False
CRUK0977	ELF3	GOLT1A	0.0852246	-0.0195178	0.916291	-0.0082305	-0.452103	0.848997	False
CRUK0977	ELF3	RNA5SP74	0.0852246	0.0490676	0.916291	1.05861	-0.452103	0.320168	False
CRUK0977	ELF3	RNA5SP75	0.0852246	-0.0946373	0.916291	0.0132452	-0.452103	0.487295	False
CRUK0977	ELF3	DSTYK	0.0852246	-0.00300747	0.916291	0.887303	-0.452103	-1.14786	False
CRUK0977	ELF3	NUAK2	0.0852246	0.00227509	0.916291	0.0175443	-0.452103	-1.03575	False
CRUK0977	ELF3	KLHDC8A	0.0852246	0.0320959	0.916291	0.290106	-0.452103	0.738329	False
CRUK0977	ELF3	SNRPGP10	0.0852246	0.0661063	0.916291	0.211922	-0.452103	0.105361	False
CRUK0977	ELF3	LEMD1-AS1	0.0852246	-0.142396	0.916291	1.01045	-0.452103	-0.234507	False
CRUK0977	ELF3	LEMD1	0.0852246	-0.00737805	0.916291	-0.215952	-0.452103	-0.0403077	False
CRUK0977	ELF3	RNU2-19P	0.0852246	-0.0121834	0.916291	0.0510917	-0.452103	0.187463	False
CRUK0977	ELF3	RNU6-418P	0.0852246	0.0478345	0.916291	0.85972	-0.452103	-0.169899	False
CRUK0977	ELF3	ELK4	0.0852246	0.00342812	0.916291	0.817445	-0.452103	-1.09234	False
CRUK0977	ELF3	SLC45A3	0.0852246	0.00134304	0.916291	0.597837	-0.452103	-0.503363	False
CRUK0977	ELF3	SLC41A1	0.0852246	0.00488991	0.916291	0.492046	-0.452103	-0.78887	False
CRUK0977	ELF3	PM20D1	0.0852246	-0.212296	0.916291	1.12931	-0.452103	0.366931	False
CRUK0977	ELF3	AVPR1B	0.0852246	0.0596289	0.916291	-0.218968	-0.452103	-0.395235	False
CRUK0977	ELF3	FAM72A	0.0852246	0.00427756	0.916291	#NAME?	-0.452103	-1.07794	False
CRUK0977	ELF3	RASSF5	0.0852246	0.0530527	0.916291	0.500987	-0.452103	-0.747071	False
CRUK0977	ELF3	MAPKAPK2	0.0852246	0.00192654	0.916291	0.00947874	-0.452103	-1.31958	False
CRUK0977	ELF3	IL19	0.0852246	-0.180962	0.916291	0.533846	-0.452103	-0.312683	False
CRUK0977	ELF3	PIGR	0.0852246	-0.22835	0.916291	0.25922	-0.452103	-0.984853	False
CRUK0977	ELF3	YOD1	0.0852246	-0.00825851	0.916291	0.529518	-0.452103	-0.581563	False
CRUK0977	ELF3	CD55	0.0852246	0.00325469	0.916291	0.32424	-0.452103	-1.07266	False
CRUK0977	ELF3	CR2	0.0852246	0.00110723	0.916291	-0.274105	-0.452103	0.164564	False
CRUK0977	ELF3	CD46	0.0852246	-0.000214672	0.916291	0.676887	-0.452103	-1.01456	False
CRUK0977	ELF3	LAMB3	0.0852246	-0.00309732	0.916291	0.535518	-0.452103	-0.765792	False
CRUK0977	ELF3	MIR4260	0.0852246	0.064707	0.916291	1.66501	-0.452103	-0.446287	False
CRUK0977	ELF3	TRAF3IP3	0.0852246	-0.142826	0.916291	0.561725	-0.452103	0.653926	False
CRUK0977	ELF3	C1orf74	0.0852246	0.0342158	0.916291	-0.107246	-0.452103	-0.0807614	False
CRUK0977	ELF3	ST13P19	0.0852246	0.0801552	0.916291	0.534724	-0.452103	1.22199	False
CRUK0977	ELF3	KCNH1	0.0852246	0.0223344	0.916291	-0.0724551	-0.452103	-0.837565	False
CRUK0977	ELF3	TRAF5	0.0852246	0.00204015	0.916291	-0.217723	-0.452103	-0.605125	False
CRUK0977	ELF3	LINC00467	0.0852246	0.000767767	0.916291	0.30295	-0.452103	-0.469054	False
CRUK0977	ELF3	SNX25P1	0.0852246	-0.00276963	0.916291	-0.490099	-0.452103	-0.231213	False
CRUK0977	ELF3	ARPC3P2	0.0852246	-0.0952381	0.916291	0.210948	-0.452103	0.569533	False
CRUK0977	ELF3	RD3	0.0852246	-0.11684	0.916291	0.051672	-0.452103	0.581922	False
CRUK0977	ELF3	SLC30A1	0.0852246	0.000194963	0.916291	0.587787	-0.452103	-1.07592	False
CRUK0977	ELF3	NEK2	0.0852246	0.0617715	0.916291	0.359508	-0.452103	-0.572813	False
CRUK0977	ELF3	FDPSP8	0.0852246	0.0407873	0.916291	-0.294138	-0.452103	0.561811	False
CRUK0977	ELF3	LPGAT1	0.0852246	0.00594915	0.916291	0.535962	-0.452103	-1.20632	False
CRUK0977	ELF3	RN7SL344P	0.0852246	0.029224	0.916291	0.858022	-0.452103	0.777705	False
CRUK0977	ELF3	INTS7	0.0852246	-0.00055562	0.916291	-0.0678226	-0.452103	-0.705634	False
CRUK0977	EPHA2	PER3	-0.00714881	-0.0172248	2.5337	0.0352978	-1.05449	-0.532346	False
CRUK0977	EPHA2	RNU1-7P	-0.00714881	-0.013724	2.5337	0.0901511	-1.05449	0.00921666	False
CRUK0977	EPHA2	RNU6-991P	-0.00714881	-0.033276	2.5337	0.483174	-1.05449	0.510826	False
CRUK0977	EPHA2	CASZ1	-0.00714881	-0.00870684	2.5337	-0.105361	-1.05449	-1.12664	False
CRUK0977	EPHA2	C1orf127	-0.00714881	-0.363797	2.5337	0.184734	-1.05449	-0.823452	False
CRUK0977	EPHA2	MASP2	-0.00714881	-0.0398618	2.5337	0.0406376	-1.05449	0.253196	False
CRUK0977	EPHA2	NPPA	-0.00714881	-0.428571	2.5337	0.669537	-1.05449	0.490623	False
CRUK0977	EPHA2	RNU6ATAC18P	-0.00714881	-0.00822186	2.5337	1.34547	-1.05449	-1.00866	False
CRUK0977	EPHA2	AADACL4	-0.00714881	-0.43075	2.5337	0.0796313	-1.05449	0.195567	False
CRUK0977	EPHA2	AADACL3	-0.00714881	-0.65986	2.5337	0.728239	-1.05449	1.18377	False
CRUK0977	EPHA2	PRAMEF12	-0.00714881	-0.499138	2.5337	0.824175	-1.05449	0.98706	False
CRUK0977	EPHA2	PRAMEF1	-0.00714881	-0.521855	2.5337	1.25518	-1.05449	1.00552	False
CRUK0977	EPHA2	RNA5SP41	-0.00714881	-0.766355	2.5337	0.340402	-1.05449	0.294239	False
CRUK0977	EPHA2	TBCAP2	-0.00714881	-0.923077	2.5337	0.867219	-1.05449	0.729515	False
CRUK0977	EPHA2	CTRC	-0.00714881	-0.0552812	2.5337	0.26692	-1.05449	0.384412	False
CRUK0977	EPHA2	RNU7-179P	-0.00714881	-0.370158	2.5337	0.145712	-1.05449	0.538997	False
CRUK0977	EPHA2	PLEKHM2	-0.00714881	-0.0210621	2.5337	0.125163	-1.05449	-1.24177	False
CRUK0977	EPHA2	ESPNP	-0.00714881	-0.30334	2.5337	0.196157	-1.05449	0.888317	False
CRUK0977	EPHA2	PADI1	-0.00714881	-0.188393	2.5337	0.635989	-1.05449	-1.09454	False
CRUK0977	EPHA2	PADI3	-0.00714881	-0.0364533	2.5337	0.779762	-1.05449	-0.829136	False
CRUK0977	EPHA2	TAS1R2	-0.00714881	-0.0609221	2.5337	0.831984	-1.05449	-0.331357	False
CRUK0977	EPHA2	RNU4-28P	-0.00714881	-0.0364683	2.5337	-0.23948	-1.05449	1.3689	False
CRUK0977	EPHA2	NBL1	-0.00714881	-0.0175626	2.5337	2.66026	-1.05449	-0.900591	False
CRUK0977	EPHA2	TMCO4	-0.00714881	-0.0518811	2.5337	0.464306	-1.05449	-0.497032	False
CRUK0977	EPHA2	PLA2G5	-0.00714881	-0.200299	2.5337	0.397904	-1.05449	0.459021	False
CRUK0977	EPHA2	PLA2G2F	-0.00714881	-0.012987	2.5337	0.426343	-1.05449	-1.27123	False
CRUK0977	EPHA2	CROCCP5	-0.00714881	-0.191856	2.5337	0.520395	-1.05449	0.168623	False
CRUK0977	EPHA2	NBPF3	-0.00714881	-0.0158577	2.5337	0.400243	-1.05449	-0.892774	False
CRUK0977	EPHA2	LDLRAD2	-0.00714881	-0.0567631	2.5337	0.074108	-1.05449	0.339868	False
CRUK0977	EPHA2	RN7SL386P	-0.00714881	-0.627407	2.5337	1.72766	-1.05449	1.45529	False
CRUK0977	EPHA2	RNU6-1022P	-0.00714881	-0.627407	2.5337	1.80555	-1.05449	1.50408	False
CRUK0977	EPHA2	RN7SL186P	-0.00714881	-0.0364505	2.5337	0.767255	-1.05449	1.25276	False
CRUK0977	EPHA2	RNU6-776P	-0.00714881	-0.0364505	2.5337	0.334006	-1.05449	0.852212	False
CRUK0977	EPHA2	C1QA	-0.00714881	-0.0886742	2.5337	0.851314	-1.05449	0.682452	False
CRUK0977	EPHA2	C1QB	-0.00714881	-0.0358091	2.5337	0.193371	-1.05449	0.202941	False
CRUK0977	EPHA2	MIR3115	-0.00714881	-0.0253932	2.5337	0.883887	-1.05449	-0.714887	False
CRUK0977	EPHA2	MDS2	-0.00714881	-0.142038	2.5337	1.01296	-1.05449	0.567984	False
CRUK0977	EPHA2	RPL11	-0.00714881	-0.0106314	2.5337	1.41161	-1.05449	-1.30666	False
CRUK0977	EPHA2	HMGCL	-0.00714881	-0.0405388	2.5337	0.235964	-1.05449	0.353814	False
CRUK0977	EPHA2	FUCA1	-0.00714881	-0.0129599	2.5337	0.453256	-1.05449	-0.451396	False
CRUK0977	EPHA2	IL22RA1	-0.00714881	-0.00861909	2.5337	0.438255	-1.05449	0.030987	False
CRUK0977	EPHA2	TRIM63	-0.00714881	-0.16591	2.5337	-0.688084	-1.05449	0.151685	False
CRUK0977	FUBP1	DIRAS3	-0.00234137	-0.0365451	0.626898	0.285386	-1.16103	-0.810055	False
CRUK0977	FUBP1	CTBP2P8	-0.00234137	-0.0158234	0.626898	0.496437	-1.16103	0.492476	False
CRUK0977	FUBP1	MIR1262	-0.00234137	-0.0326119	0.626898	0.505549	-1.16103	0.182322	False
CRUK0977	FUBP1	RPS7P4	-0.00234137	-0.212089	0.626898	0.364222	-1.16103	-0.385662	False
CRUK0977	FUBP1	RPE65	-0.00234137	-0.23366	0.626898	0.128992	-1.16103	0.0870114	False
CRUK0977	FUBP1	RN7SL538P	-0.00234137	-0.723389	0.626898	1.30807	-1.16103	0.0594234	False
CRUK0977	FUBP1	CTH	-0.00234137	-0.00264166	0.626898	-0.135545	-1.16103	-0.664976	False
CRUK0977	FUBP1	RNU6-1246P	-0.00234137	-0.8125	0.626898	0.299745	-1.16103	0.916291	False
CRUK0977	FUBP1	KRT8P21	-0.00234137	-0.683267	0.626898	0.936093	-1.16103	0.418979	False
CRUK0977	FUBP1	LRRC53	-0.00234137	-0.390028	0.626898	0.0800427	-1.16103	1.14681	False
CRUK0977	FUBP1	RNU6-622P	-0.00234137	-0.744063	0.626898	1.02741	-1.16103	1.36625	False
CRUK0977	FUBP1	TPI1P1	-0.00234137	-0.150754	0.626898	0.783802	-1.16103	0.569095	False
CRUK0977	FUBP1	NEXN-AS1	-0.00234137	-0.00944876	0.626898	0.993901	-1.16103	-0.675847	False
CRUK0977	FUBP1	NEXN	-0.00234137	-0.0121749	0.626898	0.459532	-1.16103	-0.718539	False
CRUK0977	FUBP1	RPL7P10	-0.00234137	-0.64402	0.626898	0.112329	-1.16103	0.362905	False
CRUK0977	FUBP1	HNRNPA3P14	-0.00234137	-0.878371	0.626898	0.958101	-1.16103	0.488847	False
CRUK0977	FUBP1	MED28P8	-0.00234137	-0.395097	0.626898	1.31634	-1.16103	0.198013	False
CRUK0977	FUBP1	ST13P20	-0.00234137	-0.221934	0.626898	1.01371	-1.16103	1.04891	False
CRUK0977	FUBP1	TTLL7-IT1	-0.00234137	-0.283515	0.626898	0.435318	-1.16103	0.206614	False
CRUK0977	FUBP1	SNORD81	-0.00234137	-0.229492	0.626898	0.305382	-1.16103	2.33336	False
CRUK0977	IRF6	RNU6-716P	0.0198975	-0.29527	1.03724	-0.381014	-1.66052	1.33281	False
CRUK0977	IRF6	RNU6-570P	0.0198975	-0.0288076	1.03724	-0.464114	-1.66052	0.6042	False
CRUK0977	IRF6	KIF14	0.0198975	0.000691965	1.03724	0.260283	-1.66052	-0.65874	False
CRUK0977	IRF6	DDX59	0.0198975	-0.000413964	1.03724	0.647685	-1.66052	-0.635768	False
CRUK0977	IRF6	CAMSAP2	0.0198975	2.11393e-05	1.03724	0.959257	-1.66052	-1.1696	False
CRUK0977	IRF6	RNU6-704P	0.0198975	-0.402147	1.03724	1.01621	-1.66052	-0.405465	False
CRUK0977	IRF6	ASCL5	0.0198975	-0.0465999	1.03724	-0.100269	-1.66052	0.234671	False
CRUK0977	IRF6	TMEM9	0.0198975	0.00941049	1.03724	0.202124	-1.66052	-0.0912487	False
CRUK0977	IRF6	IGFN1	0.0198975	0.0157924	1.03724	-0.346149	-1.66052	-0.399799	False
CRUK0977	IRF6	LAD1	0.0198975	-0.000800794	1.03724	0.413562	-1.66052	-0.964266	False
CRUK0977	IRF6	TNNI1	0.0198975	-0.107143	1.03724	0.414944	-1.66052	-0.623189	False
CRUK0977	IRF6	PHLDA3	0.0198975	0.000489223	1.03724	1.36451	-1.66052	-1.43123	False
CRUK0977	IRF6	CSRP1	0.0198975	0.000359434	1.03724	0.417735	-1.66052	0.32424	False
CRUK0977	IRF6	NAV1	0.0198975	0.0109108	1.03724	-0.561438	-1.66052	-0.483149	False
CRUK0977	IRF6	IPO9-AS1	0.0198975	-0.00442179	1.03724	1.76644	-1.66052	-1.07002	False
CRUK0977	IRF6	MIR5191	0.0198975	0.0181054	1.03724	0.460124	-1.66052	-0.0755076	False
CRUK0977	IRF6	RNPEP	0.0198975	0.00221071	1.03724	0.861139	-1.66052	-0.928396	False
CRUK0977	IRF6	GPR37L1	0.0198975	-0.0086164	1.03724	0.371145	-1.66052	-0.254892	False
CRUK0977	IRF6	UBE2T	0.0198975	0.0040007	1.03724	0.219501	-1.66052	-0.483924	False
CRUK0977	IRF6	PPP1R12B	0.0198975	-0.00219447	1.03724	1.32765	-1.66052	-1.08523	False
CRUK0977	IRF6	CYCSP4	0.0198975	0.0141414	1.03724	1.81661	-1.66052	-0.0512933	False
CRUK0977	IRF6	PCAT6	0.0198975	0.00347472	1.03724	0.65764	-1.66052	-0.862613	False
CRUK0977	IRF6	RABIF	0.0198975	0.00198524	1.03724	0.648695	-1.66052	-1.11285	False
CRUK0977	IRF6	ADIPOR1	0.0198975	-0.00105253	1.03724	1.4816	-1.66052	-1.1567	False
CRUK0977	IRF6	TMEM183A	0.0198975	-0.00526394	1.03724	0.0885534	-1.66052	-1.0206	False
CRUK0977	IRF6	MYOG	0.0198975	-0.0791911	1.03724	0.603377	-1.66052	1.25276	False
CRUK0977	IRF6	MYBPH	0.0198975	-0.193451	1.03724	-0.237328	-1.66052	1.53623	False
CRUK0977	IRF6	BTG2	0.0198975	-0.0085894	1.03724	2.44235	-1.66052	-1.55062	False
CRUK0977	IRF6	RNU6-487P	0.0198975	-0.440272	1.03724	0.92154	-1.66052	0.304489	False
CRUK0977	IRF6	SNORA77	0.0198975	0.0195044	1.03724	1.47591	-1.66052	-0.0200007	False
CRUK0977	IRF6	LAX1	0.0198975	-0.118073	1.03724	0.158941	-1.66052	0.199925	False
CRUK0977	IRF6	ZBED6	0.0198975	-0.00120323	1.03724	1.31094	-1.66052	-0.987612	False
CRUK0977	IRF6	ZC3H11A	0.0198975	-5.09803e-05	1.03724	1.31094	-1.66052	-0.987612	False
CRUK0977	IRF6	SNRPE	0.0198975	0.00989582	1.03724	1.20397	-1.66052	-0.837845	False
CRUK0977	IRF6	HSPE1P6	0.0198975	-0.00383021	1.03724	0.420503	-1.66052	0.405465	False
CRUK0977	IRF6	GOLT1A	0.0198975	-0.0195178	1.03724	-0.0082305	-1.66052	0.848997	False
CRUK0977	IRF6	PPP1R15B	0.0198975	6.28514e-05	1.03724	0.997516	-1.66052	-1.11938	False
CRUK0977	IRF6	MDM4	0.0198975	0.00848171	1.03724	1.18022	-1.66052	-0.515455	False
CRUK0977	IRF6	RNA5SP75	0.0198975	-0.0946373	1.03724	0.0132452	-1.66052	0.487295	False
CRUK0977	IRF6	RBBP5	0.0198975	-0.00169431	1.03724	1.25276	-1.66052	-0.978453	False
CRUK0977	IRF6	DSTYK	0.0198975	-0.00300747	1.03724	0.887303	-1.66052	-1.14786	False
CRUK0977	IRF6	TMCC2	0.0198975	-0.00104511	1.03724	1.335	-1.66052	-0.596883	False
CRUK0977	IRF6	NUAK2	0.0198975	0.00227509	1.03724	0.0175443	-1.66052	-1.03575	False
CRUK0977	IRF6	LEMD1-AS1	0.0198975	-0.142396	1.03724	1.01045	-1.66052	-0.234507	False
CRUK0977	IRF6	LEMD1	0.0198975	-0.00737805	1.03724	-0.215952	-1.66052	-0.0403077	False
CRUK0977	IRF6	MIR135B	0.0198975	-0.00737805	1.03724	1.83258	-1.66052	-0.590611	False
CRUK0977	IRF6	RNU2-19P	0.0198975	-0.0121834	1.03724	0.0510917	-1.66052	0.187463	False
CRUK0977	IRF6	ELK4	0.0198975	0.00342812	1.03724	0.817445	-1.66052	-1.09234	False
CRUK0977	IRF6	SLC45A3	0.0198975	0.00134304	1.03724	0.597837	-1.66052	-0.503363	False
CRUK0977	IRF6	SLC41A1	0.0198975	0.00488991	1.03724	0.492046	-1.66052	-0.78887	False
CRUK0977	IRF6	PM20D1	0.0198975	-0.212296	1.03724	1.12931	-1.66052	0.366931	False
CRUK0977	IRF6	FAM72A	0.0198975	0.00427756	1.03724	#NAME?	-1.66052	-1.07794	False
CRUK0977	IRF6	DYRK3	0.0198975	0.000130149	1.03724	1.14356	-1.66052	-0.9819	False
CRUK0977	IRF6	MAPKAPK2	0.0198975	0.00192654	1.03724	0.00947874	-1.66052	-1.31958	False
CRUK0977	IRF6	IL19	0.0198975	-0.180962	1.03724	0.533846	-1.66052	-0.312683	False
CRUK0977	IRF6	PIGR	0.0198975	-0.22835	1.03724	0.25922	-1.66052	-0.984853	False
CRUK0977	IRF6	PFKFB2	0.0198975	-0.00869097	1.03724	1.29928	-1.66052	-0.783759	False
CRUK0977	IRF6	YOD1	0.0198975	-0.00825851	1.03724	0.529518	-1.66052	-0.581563	False
CRUK0977	IRF6	CD55	0.0198975	0.00325469	1.03724	0.32424	-1.66052	-1.07266	False
CRUK0977	IRF6	CR2	0.0198975	0.00110723	1.03724	-0.274105	-1.66052	0.164564	False
CRUK0977	IRF6	CD46	0.0198975	-0.000214672	1.03724	0.676887	-1.66052	-1.01456	False
CRUK0977	IRF6	PLXNA2	0.0198975	0.000195033	1.03724	1.25518	-1.66052	-1.35893	False
CRUK0977	IRF6	LAMB3	0.0198975	-0.00309732	1.03724	0.535518	-1.66052	-0.765792	False
CRUK0977	IRF6	TRAF3IP3	0.0198975	-0.142826	1.03724	0.561725	-1.66052	0.653926	False
CRUK0977	IRF6	SERTAD4-AS1	0.0198975	0.00225507	1.03724	1.11535	-1.66052	-0.845197	False
CRUK0977	IRF6	SERTAD4	0.0198975	0.00697856	1.03724	1.8446	-1.66052	-0.8232	False
CRUK0977	IRF6	HHAT	0.0198975	0.00127763	1.03724	1.19625	-1.66052	-0.684984	False
CRUK0977	IRF6	RCOR3	0.0198975	-0.000510733	1.03724	1.12257	-1.66052	-0.823284	False
CRUK0977	IRF6	TRAF5	0.0198975	0.00204015	1.03724	-0.217723	-1.66052	-0.605125	False
CRUK0977	IRF6	LINC00467	0.0198975	0.000767767	1.03724	0.30295	-1.66052	-0.469054	False
CRUK0977	IRF6	SNX25P1	0.0198975	-0.00276963	1.03724	-0.490099	-1.66052	-0.231213	False
CRUK0977	IRF6	ARPC3P2	0.0198975	-0.0952381	1.03724	0.210948	-1.66052	0.569533	False
CRUK0977	IRF6	RD3	0.0198975	-0.11684	1.03724	0.051672	-1.66052	0.581922	False
CRUK0977	IRF6	SLC30A1	0.0198975	0.000194963	1.03724	0.587787	-1.66052	-1.07592	False
CRUK0977	IRF6	LPGAT1	0.0198975	0.00594915	1.03724	0.535962	-1.66052	-1.20632	False
CRUK0977	IRF6	INTS7	0.0198975	-0.00055562	1.03724	-0.0678226	-1.66052	-0.705634	False
CRUK0977	IRF6	DTL	0.0198975	0.000904645	1.03724	-0.0678226	-1.66052	-0.705634	False
CRUK0977	IRF6	PPP2R5A	0.0198975	0.00604975	1.03724	0.97456	-1.66052	-0.867617	False
CRUK0977	IRF6	NENF	0.0198975	0.0168099	1.03724	0.955511	-1.66052	-0.652361	False
CRUK0977	IRF6	ATF3	0.0198975	0.00394923	1.03724	-0.120805	-1.66052	-0.579203	False
CRUK0977	IRF6	NSL1	0.0198975	0.00797602	1.03724	1.10671	-1.66052	-1.11093	False
CRUK0977	IRF6	TATDN3	0.0198975	0.0105325	1.03724	1.15672	-1.66052	-1.11031	False
CRUK0977	IRF6	FLVCR1	0.0198975	0.00261871	1.03724	0.0459851	-1.66052	-0.872648	False
CRUK0977	IRF6	SMYD2	0.0198975	0.00180522	1.03724	1.69562	-1.66052	-1.24461	False
CRUK0977	IRF6	CENPF	0.0198975	0.0132191	1.03724	0.0186921	-1.66052	-0.958143	False
CRUK0977	IRF6	ABHD17AP3	0.0198975	0.0078666	1.03724	-0.361013	-1.66052	0.0552627	False
CRUK0977	IRF6	GAPDHP24	0.0198975	-0.18794	1.03724	-0.0703808	-1.66052	-0.0132452	False
CRUK0977	IRF6	KCTD3	0.0198975	0.000163885	1.03724	0.625094	-1.66052	-1.2301	False
CRUK0977	IRF6	SNORD116	0.0198975	-0.184775	1.03724	0.175449	-1.66052	-2.06142	False
CRUK0977	IRF6	MRPS18BP1	0.0198975	-0.695122	1.03724	-0.452612	-1.66052	0.381935	False
CRUK0977	IRF6	GPATCH2	0.0198975	-0.0165009	1.03724	0.04652	-1.66052	-1.26743	False
CRUK0977	IRF6	SPATA17	0.0198975	0.00839837	1.03724	0.179048	-1.66052	-1.27359	False
CRUK0977	IRF6	TGFB2	0.0198975	-0.00104101	1.03724	-0.0613689	-1.66052	-1.301	False
CRUK0977	IRF6	LYPLAL1	0.0198975	-0.00139265	1.03724	0.872488	-1.66052	-1.21416	False
CRUK0977	IRF6	ZC3H11B	0.0198975	-0.359461	1.03724	0.315081	-1.66052	-0.287682	False
CRUK0977	JAK1	PCSK9	0.000311857	-0.00773786	-0.011696	-0.888892	-0.644246	0.673507	False
CRUK0977	JAK1	PIGQP1	0.000311857	-0.384469	-0.011696	0.444546	-0.644246	0.672944	False
CRUK0977	JAK1	MIR4711	0.000311857	-0.0944444	-0.011696	0.460895	-0.644246	-0.17185	False
CRUK0977	JAK1	NFIA	0.000311857	-0.00638487	-0.011696	-0.379986	-0.644246	0.970358	False
CRUK0977	JAK1	PIGPP2	0.000311857	-0.377625	-0.011696	0.373657	-0.644246	0.548566	False
CRUK0977	JAK1	RPS15AP7	0.000311857	-0.344661	-0.011696	0.0571584	-0.644246	0.356675	False
CRUK0977	JAK1	ITGB3BP	0.000311857	-0.00227107	-0.011696	-0.392042	-0.644246	-0.64425	False
CRUK0977	JAK1	PGM1	0.000311857	-0.000559961	-0.011696	-0.528067	-0.644246	-0.644314	False
CRUK0977	JAK1	UBE2U	0.000311857	-0.0281325	-0.011696	-0.109399	-0.644246	-0.0210534	False
CRUK0977	JAK1	IL23R	0.000311857	-0.0124933	-0.011696	0.329646	-0.644246	0.237672	False
CRUK0977	JAK1	CTBP2P8	0.000311857	-0.0158234	-0.011696	0.496437	-0.644246	0.492476	False
CRUK0977	JAK1	MIR1262	0.000311857	-0.0326119	-0.011696	0.505549	-0.644246	0.182322	False
CRUK0977	JAK1	RPS7P4	0.000311857	-0.212089	-0.011696	0.364222	-0.644246	-0.385662	False
CRUK0977	JAK1	RPE65	0.000311857	-0.23366	-0.011696	0.128992	-0.644246	0.0870114	False
CRUK0977	JAK1	RN7SL538P	0.000311857	-0.723389	-0.011696	1.30807	-0.644246	0.0594234	False
CRUK0977	JAK1	CTH	0.000311857	-0.00264166	-0.011696	-0.135545	-0.644246	-0.664976	False
CRUK0977	JAK1	ZRANB2	0.000311857	-0.00170769	-0.011696	-0.319575	-0.644246	-1.13895	False
CRUK0977	JAK1	RNU6-1246P	0.000311857	-0.8125	-0.011696	0.299745	-0.644246	0.916291	False
CRUK0977	JAK1	KRT8P21	0.000311857	-0.683267	-0.011696	0.936093	-0.644246	0.418979	False
CRUK0977	JAK1	LRRC53	0.000311857	-0.390028	-0.011696	0.0800427	-0.644246	1.14681	False
CRUK0977	MACF1	TMEM200B	0.137697	0.00690728	-0.523248	-1.23547	-0.656567	0.121846	False
CRUK0977	MACF1	MECR	0.137697	-0.00708202	-0.523248	-0.0359936	-0.656567	-0.651502	False
CRUK0977	MACF1	MATN1-AS1	0.137697	0.065544	-0.523248	0.730188	-0.656567	0.0080451	False
CRUK0977	MACF1	LAPTM5	0.137697	0.0236111	-0.523248	0.136475	-0.656567	0.420503	False
CRUK0977	MACF1	SDC3	0.137697	-0.0272647	-0.523248	0.0631789	-0.656567	-0.496612	False
CRUK0977	MACF1	RN7SL371P	0.137697	-0.56427	-0.523248	0.451985	-0.656567	0.638339	False
CRUK0977	MACF1	NKAIN1	0.137697	0.0653471	-0.523248	-0.27492	-0.656567	-0.112642	False
CRUK0977	MACF1	SERINC2	0.137697	0.00632362	-0.523248	0.313658	-0.656567	-0.255347	False
CRUK0977	MACF1	RNU6-40P	0.137697	-0.337597	-0.523248	-0.0888312	-0.656567	0.450722	False
CRUK0977	MACF1	SPOCD1	0.137697	0.0933367	-0.523248	0.348307	-0.656567	-0.287682	False
CRUK0977	MACF1	PTP4A2	0.137697	-0.00230735	-0.523248	0.949867	-0.656567	0.200671	False
CRUK0977	MACF1	TXLNA	0.137697	0.0353457	-0.523248	1.45443	-0.656567	-0.572003	False
CRUK0977	MACF1	CCDC28B	0.137697	0.122792	-0.523248	0.789685	-0.656567	-0.146047	False
CRUK0977	MACF1	MTMR9LP	0.137697	-0.00506764	-0.523248	-0.537041	-0.656567	-0.0408469	False
CRUK0977	MACF1	FAM167B	0.137697	0.0693421	-0.523248	0.0459851	-0.656567	0.173019	False
CRUK0977	MACF1	LCK	0.137697	0.0351696	-0.523248	0.191492	-0.656567	0.0809691	False
CRUK0977	MACF1	GAPDHP20	0.137697	-0.0287011	-0.523248	0.0830666	-0.656567	0.349674	False
CRUK0977	MACF1	ZBTB8B	0.137697	0.120131	-0.523248	-0.447014	-0.656567	-0.221293	False
CRUK0977	MACF1	AK2	0.137697	0.00267093	-0.523248	0.167054	-0.656567	-0.632966	False
CRUK0977	MACF1	PHC2	0.137697	0.00168885	-0.523248	0.502369	-0.656567	-0.469297	False
CRUK0977	MACF1	ZSCAN20	0.137697	0.0186636	-0.523248	0.569849	-0.656567	-0.511755	False
CRUK0977	MACF1	RN7SL503P	0.137697	0.023062	-0.523248	0.603916	-0.656567	0.946343	False
CRUK0977	MACF1	SNORA62	0.137697	0.0450587	-0.523248	0.330664	-0.656567	0.0487902	False
CRUK0977	MACF1	RPL5P4	0.137697	0.0609275	-0.523248	0.11626	-0.656567	0.802346	False
CRUK0977	MACF1	2001-08-01	0.137697	-0.0318599	-0.523248	1.02233	-0.656567	-0.0719735	False
CRUK0977	MACF1	RN7SL131P	0.137697	0.109524	-0.523248	0.137471	-0.656567	-0.534082	False
CRUK0977	MACF1	LSM10	0.137697	0.00743242	-0.523248	0.912895	-0.656567	-0.575896	False
CRUK0977	MACF1	RNU4-27P	0.137697	0.0198164	-0.523248	0.142174	-0.656567	1.70475	False
CRUK0977	MACF1	OSCP1	0.137697	-0.00531836	-0.523248	1.48808	-0.656567	-0.472136	False
CRUK0977	MACF1	CSF3R	0.137697	0.118721	-0.523248	0.425346	-0.656567	0.362293	False
CRUK0977	MACF1	FTLP18	0.137697	-0.287584	-0.523248	1.05095	-0.656567	0.972732	False
CRUK0977	MACF1	DNALI1	0.137697	0.110831	-0.523248	0.783298	-0.656567	0.522522	False
CRUK0977	MACF1	MANEAL	0.137697	0.0702059	-0.523248	-0.382064	-0.656567	0.27671	False
CRUK0977	MACF1	INPP5B	0.137697	-0.0440059	-0.523248	0.176279	-0.656567	0.782445	False
CRUK0977	MACF1	SNORA63	0.137697	-0.083206	-0.523248	0.942043	-0.656567	-0.218482	False
CRUK0977	MACF1	RNU6-584P	0.137697	-0.0408387	-0.523248	0.838329	-0.656567	-0.376478	False
CRUK0977	MACF1	GJA9	0.137697	0.0513479	-0.523248	0.754391	-0.656567	0.158224	False
CRUK0977	MACF1	RNU6-605P	0.137697	0.0247867	-0.523248	1.03302	-0.656567	0.310155	False
CRUK0977	MACF1	RNU6-608P	0.137697	-0.00170762	-0.523248	0.652873	-0.656567	-0.0458095	False
CRUK0977	MACF1	RNA5SP44	0.137697	0.0340266	-0.523248	0.877451	-0.656567	0.203863	False
CRUK0977	MACF1	OXCT2P1	0.137697	-0.339556	-0.523248	-0.167054	-0.656567	0.919793	False
CRUK0977	MACF1	SNORA55	0.137697	0.00624387	-0.523248	0.462624	-0.656567	-0.398639	False
CRUK0977	MACF1	NT5C1A	0.137697	0.0321553	-0.523248	-0.335377	-0.656567	-0.559008	False
CRUK0977	MACF1	BMP8B	0.137697	-0.000176601	-0.523248	-0.822906	-0.656567	0.221326	False
CRUK0977	MACF1	PPT1	0.137697	-0.0171719	-0.523248	1.3173	-0.656567	-0.607275	False
CRUK0977	MACF1	RNU6-1237P	0.137697	0.00251554	-0.523248	1.45456	-0.656567	0.215321	False
CRUK0977	MACF1	ZFP69B	0.137697	-0.00783111	-0.523248	0.536305	-0.656567	-0.437497	False
CRUK0977	MACF1	ZFP69	0.137697	0.00525256	-0.523248	-0.131645	-0.656567	-0.589619	False
CRUK0977	MACF1	EXO5	0.137697	-0.00126466	-0.523248	0.0896122	-0.656567	-0.190572	False
CRUK0977	MACF1	GTF2F2P2	0.137697	-0.190453	-0.523248	-0.287682	-0.656567	-0.283768	False
CRUK0977	MACF1	RIMS3	0.137697	0.0185721	-0.523248	-0.088411	-0.656567	-0.195436	False
CRUK0977	MACF1	KCNQ4	0.137697	-0.0101681	-0.523248	-0.372447	-0.656567	0.386309	False
CRUK0977	MACF1	SCMH1	0.137697	0.016309	-0.523248	-0.431441	-0.656567	-0.568542	False
CRUK0977	MACF1	RNA5SP45	0.137697	-0.200907	-0.523248	0.71295	-0.656567	0.168749	False
CRUK0977	MACF1	EDN2	0.137697	0.00794666	-0.523248	0.236688	-0.656567	0.0915151	False
CRUK0977	MACF1	HIVEP3	0.137697	-0.00663525	-0.523248	-0.491929	-0.656567	-0.364993	False
CRUK0977	MACF1	HNRNPFP1	0.137697	-0.064587	-0.523248	0.216565	-0.656567	0.537393	False
CRUK0977	MACF1	GUCA2B	0.137697	-0.100769	-0.523248	0.169418	-0.656567	0.5193	False
CRUK0977	MACF1	RIMKLA	0.137697	0.0152646	-0.523248	-0.370444	-0.656567	-0.399116	False
CRUK0977	MACF1	ZMYND12	0.137697	0.00255805	-0.523248	0.803148	-0.656567	-0.6532	False
CRUK0977	MACF1	PPCS	0.137697	0.0400361	-0.523248	0.672944	-0.656567	-0.65576	False
CRUK0977	MACF1	TMSB4XP1	0.137697	-0.457288	-0.523248	0.398731	-0.656567	-0.390198	False
CRUK0977	MACF1	CLDN19	0.137697	0.0617611	-0.523248	0.428039	-0.656567	0.154151	False
CRUK0977	MACF1	EBNA1BP2	0.137697	0.000802974	-0.523248	0.0893451	-0.656567	-0.455661	False
CRUK0977	MACF1	C1orf210	0.137697	0.0282315	-0.523248	-0.0989399	-0.656567	-0.598268	False
CRUK0977	MACF1	TIE1	0.137697	-0.0666769	-0.523248	-0.0938188	-0.656567	0.110001	False
CRUK0977	MACF1	HYI	0.137697	-0.00414619	-0.523248	-0.081493	-0.656567	-0.112291	False
CRUK0977	MACF1	HYI-AS1	0.137697	0.00582974	-0.523248	-0.0460911	-0.656567	-0.112291	False
CRUK0977	MACF1	PTPRF	0.137697	0.00759545	-0.523248	0.893818	-0.656567	0.61348	False
CRUK0977	MACF1	ST3GAL3	0.137697	-0.000227473	-0.523248	0.282232	-0.656567	-0.564911	False
CRUK0977	MACF1	SHMT1P1	0.137697	-0.0117717	-0.523248	0.966616	-0.656567	-0.470004	False
CRUK0977	MACF1	ARTN	0.137697	0.0371128	-0.523248	1.16693	-0.656567	-0.291055	False
CRUK0977	MACF1	CCDC24	0.137697	0.0207992	-0.523248	1.0486	-0.656567	-0.310993	False
CRUK0977	MACF1	RN7SL479P	0.137697	-0.0972314	-0.523248	-0.241415	-0.656567	0.659246	False
CRUK0977	MACF1	KLF17	0.137697	-0.0972314	-0.523248	-0.130496	-0.656567	0.472906	False
CRUK0977	MACF1	RNF220	0.137697	0.0129963	-0.523248	-1.12571	-0.656567	0.0689581	False
CRUK0977	MACF1	TMEM53	0.137697	-0.00163939	-0.523248	1.15688	-0.656567	-0.422727	False
CRUK0977	MACF1	RNU5D-1	0.137697	-0.439531	-0.523248	1.01764	-0.656567	0.391933	False
CRUK0977	MACF1	BEST4	0.137697	0.0505517	-0.523248	0.547965	-0.656567	-0.0185764	False
CRUK0977	MACF1	ZSWIM5	0.137697	0.00389023	-0.523248	1.14117	-0.656567	-0.278809	False
CRUK0977	MACF1	MMACHC	0.137697	0.0448188	-0.523248	1.06471	-0.656567	-0.470004	False
CRUK0977	MACF1	PRDX1	0.137697	0.0354196	-0.523248	0.818773	-0.656567	0.294603	False
CRUK0977	MACF1	HMGB1P48	0.137697	0.0947126	-0.523248	0.77668	-0.656567	0.311213	False
CRUK0977	MACF1	CCDC17	0.137697	0.00573881	-0.523248	0.733153	-0.656567	-0.378066	False
CRUK0977	MACF1	RPS15AP10	0.137697	0.0852042	-0.523248	1.49052	-0.656567	-0.393195	False
CRUK0977	MACF1	MAST2	0.137697	0.0271476	-0.523248	0.0606246	-0.656567	0.131336	False
CRUK0977	MACF1	RAD54L	0.137697	-0.00553077	-0.523248	0.291521	-0.656567	-0.572348	False
CRUK0977	MACF1	ATPAF1	0.137697	0.0101283	-0.523248	1.75918	-0.656567	0.287682	False
CRUK0977	MACF1	CYP4A27P	0.137697	-0.178179	-0.523248	0.846405	-0.656567	0.0752234	False
CRUK0977	MACF1	CYP4A44P	0.137697	-0.178179	-0.523248	1.04577	-0.656567	-0.609128	False
CRUK0977	MACF1	CYP4A22-AS1	0.137697	0.0686586	-0.523248	0.750306	-0.656567	-0.485063	False
CRUK0977	MACF1	MTND1P34	0.137697	-0.205758	-0.523248	-0.126563	-0.656567	0.364643	False
CRUK0977	MACF1	LINC00853	0.137697	0.00497309	-0.523248	0.750306	-0.656567	-0.485063	False
CRUK0977	MACF1	CYP46A4P	0.137697	-0.497752	-0.523248	0.374115	-0.656567	0.672094	False
CRUK0977	MACF1	SPATA6	0.137697	-0.00122109	-0.523248	0.548213	-0.656567	-0.637938	False
CRUK0977	MACF1	RNU4-61P	0.137697	-0.696229	-0.523248	0.766891	-0.656567	0.557806	False
CRUK0977	MTOR	EPHA2	0.0682928	-0.00714881	1.33829	2.5337	-1.15152	-1.05449	False
CRUK0977	MTOR	RPL22	0.0682928	0.0442989	1.33829	1.13498	-1.15152	-0.985817	False
CRUK0977	MTOR	C1orf159	0.0682928	0.018014	1.33829	1.20397	-1.15152	-1.03177	False
CRUK0977	MTOR	TNFRSF18	0.0682928	-0.0154448	1.33829	-1.15851	-1.15152	0.754649	False
CRUK0977	MTOR	SDF4	0.0682928	0.0633957	1.33829	0.399273	-1.15152	-0.78675	False
CRUK0977	MTOR	B3GALT6	0.0682928	0.00113742	1.33829	0.437964	-1.15152	-0.78435	False
CRUK0977	MTOR	UBE2J2	0.0682928	0.0129203	1.33829	0.322773	-1.15152	-0.883647	False
CRUK0977	MTOR	SCNN1D	0.0682928	-0.0864009	1.33829	0.647338	-1.15152	-0.123937	False
CRUK0977	MTOR	PUSL1	0.0682928	0.0131885	1.33829	1.25276	-1.15152	-1.0357	False
CRUK0977	MTOR	DVL1	0.0682928	0.046505	1.33829	-1.70475	-1.15152	-1.16434	False
CRUK0977	MTOR	AURKAIP1	0.0682928	0.0121684	1.33829	1.16643	-1.15152	-1.12035	False
CRUK0977	MTOR	CCNL2	0.0682928	0.00353083	1.33829	0.48468	-1.15152	-1.26463	False
CRUK0977	MTOR	MRPL20	0.0682928	0.0143305	1.33829	1.73234	-1.15152	-1.02034	False
CRUK0977	MTOR	RN7SL657P	0.0682928	0.0525363	1.33829	1.60944	-1.15152	-1.02759	False
CRUK0977	MTOR	ANKRD65	0.0682928	0.0461589	1.33829	0.84372	-1.15152	-2.4375	False
CRUK0977	MTOR	VWA1	0.0682928	0.0192483	1.33829	0.154151	-1.15152	-0.435407	False
CRUK0977	MTOR	ATAD3C	0.0682928	0.0388921	1.33829	0.124618	-1.15152	0.559616	False
CRUK0977	MTOR	ATAD3B	0.0682928	-0.00219984	1.33829	0.655407	-1.15152	-0.894458	False
CRUK0977	MTOR	ATAD3A	0.0682928	0.00658277	1.33829	1.12719	-1.15152	-0.805604	False
CRUK0977	MTOR	SSU72	0.0682928	-0.0396117	1.33829	0.331357	-1.15152	-0.846205	False
CRUK0977	MTOR	MIB2	0.0682928	0.0147514	1.33829	0.597837	-1.15152	-1.0401	False
CRUK0977	MTOR	CDK11B	0.0682928	0.01932	1.33829	0.693147	-1.15152	-0.871465	False
CRUK0977	MTOR	SLC35E2B	0.0682928	-0.00273736	1.33829	0.117783	-1.15152	-0.505788	False
CRUK0977	MTOR	MMP23A	0.0682928	0.0681204	1.33829	0.451985	-1.15152	-0.63908	False
CRUK0977	MTOR	CDK11A	0.0682928	0.0138474	1.33829	0.287682	-1.15152	-1.04772	False
CRUK0977	MTOR	NADK	0.0682928	0.0411276	1.33829	0.828693	-1.15152	-0.293013	False
CRUK0977	MTOR	GNB1	0.0682928	0.0159325	1.33829	0.965081	-1.15152	-1.10562	False
CRUK0977	MTOR	CALML6	0.0682928	-0.149349	1.33829	-0.223144	-1.15152	0.955511	False
CRUK0977	MTOR	TMEM52	0.0682928	0.0355617	1.33829	0.161571	-1.15152	-0.152001	False
CRUK0977	MTOR	SKI	0.0682928	0.0273572	1.33829	0.702364	-1.15152	-1.16523	False
CRUK0977	MTOR	MORN1	0.0682928	0.0144697	1.33829	0.967992	-1.15152	-1.18226	False
CRUK0977	MTOR	RER1	0.0682928	0.0166062	1.33829	1.01362	-1.15152	-1.18381	False
CRUK0977	MTOR	PEX10	0.0682928	-0.000387235	1.33829	0.38984	-1.15152	-0.724599	False
CRUK0977	MTOR	PLCH2	0.0682928	-0.128108	1.33829	0.572519	-1.15152	-0.916291	False
CRUK0977	MTOR	HES5	0.0682928	-0.0124249	1.33829	0.806088	-1.15152	0.109365	False
CRUK0977	MTOR	TNFRSF14	0.0682928	0.0537868	1.33829	0.19062	-1.15152	-0.36446	False
CRUK0977	MTOR	ACTRT2	0.0682928	-0.450864	1.33829	1.04512	-1.15152	0	False
CRUK0977	MTOR	MEGF6	0.0682928	0.024394	1.33829	-0.219859	-1.15152	0.057801	False
CRUK0977	MTOR	MIR551A	0.0682928	-0.064551	1.33829	0.028802	-1.15152	0.79493	False
CRUK0977	MTOR	TPRG1L	0.0682928	0.012975	1.33829	0.496437	-1.15152	-0.956502	False
CRUK0977	MTOR	LRRC47	0.0682928	0.0211686	1.33829	0.907017	-1.15152	-1.04418	False
CRUK0977	MTOR	CEP104	0.0682928	0.0178263	1.33829	-0.522386	-1.15152	-0.905403	False
CRUK0977	MTOR	DFFB	0.0682928	0.0286354	1.33829	-0.470004	-1.15152	-0.901969	False
CRUK0977	MTOR	C1orf174	0.0682928	-0.000648117	1.33829	0.990982	-1.15152	-1.03753	False
CRUK0977	MTOR	LINC01134	0.0682928	0.000607166	1.33829	1.0402	-1.15152	-1.0387	False
CRUK0977	MTOR	NPHP4	0.0682928	0.0432276	1.33829	0.330854	-1.15152	-0.840254	False
CRUK0977	MTOR	KCNAB2	0.0682928	0.00654194	1.33829	0.39756	-1.15152	-0.921373	False
CRUK0977	MTOR	RNF207	0.0682928	0.0397731	1.33829	2.10006	-1.15152	-0.861699	False
CRUK0977	MTOR	ACOT7	0.0682928	0.018895	1.33829	0.423814	-1.15152	-1.13217	False
CRUK0977	MTOR	ESPN	0.0682928	0.0294016	1.33829	0.546544	-1.15152	-0.945166	False
CRUK0977	MTOR	RNU6-731P	0.0682928	0.0531888	1.33829	1.2164	-1.15152	0.23923	False
CRUK0977	MTOR	TAS1R1	0.0682928	0.058998	1.33829	0.718465	-1.15152	-1.07088	False
CRUK0977	MTOR	ZBTB48	0.0682928	0.0309517	1.33829	0.370979	-1.15152	-1.11194	False
CRUK0977	MTOR	PHF13	0.0682928	0.00377984	1.33829	1.28262	-1.15152	-1.1446	False
CRUK0977	MTOR	THAP3	0.0682928	0.00601733	1.33829	1.04145	-1.15152	-0.888976	False
CRUK0977	MTOR	DNAJC11	0.0682928	0.0113512	1.33829	0.46148	-1.15152	-1.03587	False
CRUK0977	MTOR	CAMTA1	0.0682928	-0.00105251	1.33829	0.680568	-1.15152	-1.20943	False
CRUK0977	MTOR	VAMP3	0.0682928	0.00397703	1.33829	0.650283	-1.15152	-1.07054	False
CRUK0977	MTOR	PER3	0.0682928	-0.0172248	1.33829	0.0352978	-1.15152	-0.532346	False
CRUK0977	MTOR	PARK7	0.0682928	0.000669542	1.33829	0.436002	-1.15152	-0.369131	False
CRUK0977	MTOR	Y_RNA	0.0682928	0.038258	1.33829	1.32338	-1.15152	0.264387	False
CRUK0977	MTOR	ERRFI1	0.0682928	0.00429264	1.33829	0.641854	-1.15152	-0.824561	False
CRUK0977	MTOR	RNU1-7P	0.0682928	-0.013724	1.33829	0.0901511	-1.15152	0.00921666	False
CRUK0977	MTOR	RNU6-991P	0.0682928	-0.033276	1.33829	0.483174	-1.15152	0.510826	False
CRUK0977	MTOR	RERE	0.0682928	0.0215627	1.33829	0.457425	-1.15152	-1.16074	False
CRUK0977	MTOR	RPL7P11	0.0682928	0.0421379	1.33829	0.715824	-1.15152	0.475938	False
CRUK0977	MTOR	ENO1	0.0682928	0.00204733	1.33829	1.74047	-1.15152	-0.814156	False
CRUK0977	MTOR	ENO1-AS1	0.0682928	-0.00163561	1.33829	2.19722	-1.15152	-0.87164	False
CRUK0977	MTOR	CA6	0.0682928	0.0333686	1.33829	0.0833816	-1.15152	-0.197359	False
CRUK0977	MTOR	GPR157	0.0682928	0.0092016	1.33829	0.940007	-1.15152	-1.22863	False
CRUK0977	MTOR	H6PD	0.0682928	0.0447745	1.33829	0.980829	-1.15152	-0.625782	False
CRUK0977	MTOR	SPSB1	0.0682928	0.027106	1.33829	0.685304	-1.15152	-1.04572	False
CRUK0977	MTOR	SLC25A33	0.0682928	0.0240944	1.33829	0.737599	-1.15152	-1.0206	False
CRUK0977	MTOR	TMEM201	0.0682928	0.00379207	1.33829	0.239673	-1.15152	-0.86813	False
CRUK0977	MTOR	PIK3CD	0.0682928	0.0492096	1.33829	0.15587	-1.15152	0.102279	False
CRUK0977	MTOR	CLSTN1	0.0682928	0.00293062	1.33829	0.879249	-1.15152	-1.06975	False
CRUK0977	MTOR	CTNNBIP1	0.0682928	0.0235144	1.33829	0.778669	-1.15152	-0.811741	False
CRUK0977	MTOR	LZIC	0.0682928	0.0311598	1.33829	0.316337	-1.15152	-0.867213	False
CRUK0977	MTOR	NMNAT1	0.0682928	0.00148037	1.33829	0.316337	-1.15152	-0.867429	False
CRUK0977	MTOR	UBE4B	0.0682928	0.0294818	1.33829	1.02642	-1.15152	-1.2217	False
CRUK0977	MTOR	KIF1B	0.0682928	0.000922707	1.33829	-0.268264	-1.15152	-1.01878	False
CRUK0977	MTOR	PGD	0.0682928	0.0259433	1.33829	0.0253178	-1.15152	-0.874192	False
CRUK0977	MTOR	CORT	0.0682928	0.0322912	1.33829	0.903161	-1.15152	-1.03045	False
CRUK0977	MTOR	DFFA	0.0682928	0.0337616	1.33829	0.870828	-1.15152	-0.924202	False
CRUK0977	MTOR	PEX14	0.0682928	0.034804	1.33829	0.916291	-1.15152	-0.92558	False
CRUK0977	MTOR	RN7SL614P	0.0682928	0.00681319	1.33829	0.831733	-1.15152	-0.973449	False
CRUK0977	MTOR	CASZ1	0.0682928	-0.00870684	1.33829	-0.105361	-1.15152	-1.12664	False
CRUK0977	MTOR	HSPE1P24	0.0682928	0.0124415	1.33829	-0.0263173	-1.15152	-0.303682	False
CRUK0977	MTOR	C1orf127	0.0682928	-0.363797	1.33829	0.184734	-1.15152	-0.823452	False
CRUK0977	MTOR	TARDBP	0.0682928	0.0250657	1.33829	0.650064	-1.15152	-1.31624	False
CRUK0977	MTOR	MASP2	0.0682928	-0.0398618	1.33829	0.0406376	-1.15152	0.253196	False
CRUK0977	MTOR	SRM	0.0682928	0.0533846	1.33829	1.5329	-1.15152	-1.09153	False
CRUK0977	MTOR	RNU6-537P	0.0682928	-0.00571613	1.33829	0.977251	-1.15152	-0.174353	False
CRUK0977	MTOR	RPL39P6	0.0682928	0.0222734	1.33829	0.173663	-1.15152	0.419854	False
CRUK0977	MTOR	UBIAD1	0.0682928	0.00734931	1.33829	0.929194	-1.15152	-0.70418	False
CRUK0977	MTOR	UBE2V2P3	0.0682928	0	1.33829	0.585727	-1.15152	0.0176996	False
CRUK0977	MTOR	FBXO6	0.0682928	0.009607	1.33829	1.02339	-1.15152	-0.238769	False
CRUK0977	MTOR	AGTRAP	0.0682928	0.037837	1.33829	0.790311	-1.15152	-0.609664	False
CRUK0977	MTOR	MTHFR	0.0682928	0.01503	1.33829	1.53393	-1.15152	-0.670257	False
CRUK0977	MTOR	CLCN6	0.0682928	0.005408	1.33829	1.32567	-1.15152	-0.694006	False
CRUK0977	MTOR	NPPA	0.0682928	-0.428571	1.33829	0.669537	-1.15152	0.490623	False
CRUK0977	MTOR	KIAA2013	0.0682928	0.012633	1.33829	0.657301	-1.15152	-1.47934	False
CRUK0977	MTOR	PLOD1	0.0682928	0.00335744	1.33829	0.990399	-1.15152	-0.772328	False
CRUK0977	MTOR	MFN2	0.0682928	0.0144554	1.33829	1.34993	-1.15152	-1.13872	False
CRUK0977	MTOR	MIIP	0.0682928	0.0284163	1.33829	0.597837	-1.15152	-0.754358	False
CRUK0977	MTOR	TNFRSF1B	0.0682928	-0.000956227	1.33829	-0.322953	-1.15152	0.227038	False
CRUK0977	MTOR	SNORA70	0.0682928	0.00253018	1.33829	0.245122	-1.15152	-0.0434851	False
CRUK0977	MTOR	VPS13D	0.0682928	-0.0022672	1.33829	0.432661	-1.15152	-1.10408	False
CRUK0977	MTOR	DHRS3	0.0682928	0.00453331	1.33829	2.36712	-1.15152	-1.11683	False
CRUK0977	MTOR	RNU6ATAC18P	0.0682928	-0.00822186	1.33829	1.34547	-1.15152	-1.00866	False
CRUK0977	MTOR	AADACL4	0.0682928	-0.43075	1.33829	0.0796313	-1.15152	0.195567	False
CRUK0977	MTOR	AADACL3	0.0682928	-0.65986	1.33829	0.728239	-1.15152	1.18377	False
CRUK0977	MTOR	PRAMEF12	0.0682928	-0.499138	1.33829	0.824175	-1.15152	0.98706	False
CRUK0977	MTOR	PRAMEF1	0.0682928	-0.521855	1.33829	1.25518	-1.15152	1.00552	False
CRUK0977	MTOR	RNA5SP41	0.0682928	-0.766355	1.33829	0.340402	-1.15152	0.294239	False
CRUK0977	MTOR	PRDM2	0.0682928	0.0194578	1.33829	0.631399	-1.15152	-1.7662	False
CRUK0977	MTOR	TBCAP2	0.0682928	-0.923077	1.33829	0.867219	-1.15152	0.729515	False
CRUK0977	MTOR	TMEM51-AS1	0.0682928	0.000967093	1.33829	0.237672	-1.15152	-0.76169	False
CRUK0977	MTOR	TMEM51	0.0682928	-0.000944613	1.33829	0.325834	-1.15152	-0.73777	False
CRUK0977	MTOR	FHAD1	0.0682928	0.033241	1.33829	0.756738	-1.15152	-0.0645385	False
CRUK0977	MTOR	EFHD2	0.0682928	0.00352143	1.33829	0.709148	-1.15152	-0.938167	False
CRUK0977	MTOR	CTRC	0.0682928	-0.0552812	1.33829	0.26692	-1.15152	0.384412	False
CRUK0977	MTOR	CASP9	0.0682928	0.000390931	1.33829	1.42712	-1.15152	-0.86157	False
CRUK0977	MTOR	DNAJC16	0.0682928	0.000175306	1.33829	1.46634	-1.15152	-0.850424	False
CRUK0977	MTOR	CHCHD2P6	0.0682928	0.016683	1.33829	0.338326	-1.15152	-0.547078	False
CRUK0977	MTOR	RNU7-179P	0.0682928	-0.370158	1.33829	0.145712	-1.15152	0.538997	False
CRUK0977	MTOR	DDI2	0.0682928	0.000428517	1.33829	1.36688	-1.15152	-0.758813	False
CRUK0977	MTOR	PLEKHM2	0.0682928	-0.0210621	1.33829	0.125163	-1.15152	-1.24177	False
CRUK0977	MTOR	SPEN	0.0682928	0.00120952	1.33829	1.93836	-1.15152	-0.790781	False
CRUK0977	MTOR	ZBTB17	0.0682928	0.0131097	1.33829	1.28189	-1.15152	-0.899268	False
CRUK0977	MTOR	CLCNKB	0.0682928	0.0102224	1.33829	0.275931	-1.15152	-0.247836	False
CRUK0977	MTOR	FAM131C	0.0682928	0.0391282	1.33829	0.0506437	-1.15152	-0.318831	False
CRUK0977	MTOR	MT1XP1	0.0682928	0.044556	1.33829	0.905519	-1.15152	-0.0259755	False
CRUK0977	MTOR	FBXO42	0.0682928	-0.000379656	1.33829	1.04797	-1.15152	-0.996652	False
CRUK0977	MTOR	SZRD1	0.0682928	7.87949e-05	1.33829	1.05109	-1.15152	-0.991003	False
CRUK0977	MTOR	SPATA21	0.0682928	0.00756699	1.33829	0.383242	-1.15152	0.432661	False
CRUK0977	MTOR	NECAP2	0.0682928	0.0100514	1.33829	0.198851	-1.15152	-1.12266	False
CRUK0977	MTOR	RNU1-1	0.0682928	0	1.33829	1.42712	-1.15152	-0.734981	False
CRUK0977	MTOR	NBPF1	0.0682928	0.00736551	1.33829	0.201165	-1.15152	-0.486127	False
CRUK0977	MTOR	CROCCP2	0.0682928	0.0319239	1.33829	1.10119	-1.15152	-0.560017	False
CRUK0977	MTOR	MST1P2	0.0682928	0.0195676	1.33829	0.941427	-1.15152	-0.574549	False
CRUK0977	MTOR	ESPNP	0.0682928	-0.30334	1.33829	0.196157	-1.15152	0.888317	False
CRUK0977	MTOR	CROCCP4	0.0682928	0.0207122	1.33829	0.229574	-1.15152	0.902868	False
CRUK0977	MTOR	RNU1-2	0.0682928	0.00980392	1.33829	0.605178	-1.15152	-0.144557	False
CRUK0977	MTOR	ATP13A2	0.0682928	0.0327907	1.33829	0.845616	-1.15152	-0.919154	False
CRUK0977	MTOR	PADI1	0.0682928	-0.188393	1.33829	0.635989	-1.15152	-1.09454	False
CRUK0977	MTOR	PADI3	0.0682928	-0.0364533	1.33829	0.779762	-1.15152	-0.829136	False
CRUK0977	MTOR	RCC2	0.0682928	0.000649557	1.33829	1.18199	-1.15152	-0.883405	False
CRUK0977	MTOR	TAS1R2	0.0682928	-0.0609221	1.33829	0.831984	-1.15152	-0.331357	False
CRUK0977	MTOR	ALDH4A1	0.0682928	0.0309443	1.33829	1.113	-1.15152	-0.895731	False
CRUK0977	MTOR	MIR4695	0.0682928	0.026653	1.33829	0.835803	-1.15152	-0.19671	False
CRUK0977	MTOR	MIR1290	0.0682928	-0.000690904	1.33829	1.14587	-1.15152	-0.853112	False
CRUK0977	MTOR	UBR4	0.0682928	0.00251253	1.33829	0.880359	-1.15152	-0.803246	False
CRUK0977	MTOR	EMC1	0.0682928	0.0473609	1.33829	0.830931	-1.15152	-0.9233	False
CRUK0977	MTOR	MRTO4	0.0682928	0.000830436	1.33829	0.976915	-1.15152	-0.924778	False
CRUK0977	MTOR	AKR7A2	0.0682928	0.0144275	1.33829	1.31909	-1.15152	-0.8188	False
CRUK0977	MTOR	CAPZB	0.0682928	0.00953624	1.33829	0.590199	-1.15152	-1.04989	False
CRUK0977	MTOR	RNU4-28P	0.0682928	-0.0364683	1.33829	-0.23948	-1.15152	1.3689	False
CRUK0977	MTOR	NBL1	0.0682928	-0.0175626	1.33829	2.66026	-1.15152	-0.900591	False
CRUK0977	MTOR	TMCO4	0.0682928	-0.0518811	1.33829	0.464306	-1.15152	-0.497032	False
CRUK0977	MTOR	OTUD3	0.0682928	-0.000522507	1.33829	0.468136	-1.15152	-0.834798	False
CRUK0977	MTOR	PLA2G2E	0.0682928	0.0677744	1.33829	0.15963	-1.15152	0.352221	False
CRUK0977	MTOR	PLA2G5	0.0682928	-0.200299	1.33829	0.397904	-1.15152	0.459021	False
CRUK0977	MTOR	PLA2G2F	0.0682928	-0.012987	1.33829	0.426343	-1.15152	-1.27123	False
CRUK0977	MTOR	PLA2G2C	0.0682928	0.0211319	1.33829	-0.15155	-1.15152	0.72857	False
CRUK0977	MTOR	MUL1	0.0682928	-0.00223888	1.33829	1.22645	-1.15152	-1.01656	False
CRUK0977	MTOR	PINK1	0.0682928	0.0067938	1.33829	0.262364	-1.15152	-0.831569	False
CRUK0977	MTOR	DDOST	0.0682928	0.0317254	1.33829	0.280902	-1.15152	-0.914549	False
CRUK0977	MTOR	SH2D5	0.0682928	-0.00221387	1.33829	-0.581174	-1.15152	-0.433739	False
CRUK0977	MTOR	HP1BP3	0.0682928	0.00398477	1.33829	1.6666	-1.15152	-0.869312	False
CRUK0977	MTOR	EIF4G3	0.0682928	0.00543292	1.33829	1.11803	-1.15152	-1.33143	False
CRUK0977	MTOR	MIR1256	0.0682928	0.0304314	1.33829	0.59989	-1.15152	0.146603	False
CRUK0977	MTOR	ECE1	0.0682928	0.0190324	1.33829	0.194156	-1.15152	-0.912924	False
CRUK0977	NRAS	SLC25A24	0.00231434	0.00135379	0.724563	0.807091	-1.06581	-1.0158	False
CRUK0977	NRAS	FNDC7	0.00231434	-0.479326	0.724563	0.074108	-1.06581	0.356675	False
CRUK0977	NRAS	STXBP3	0.00231434	0.00177052	0.724563	0.38518	-1.06581	-0.742819	False
CRUK0977	NRAS	SPATA42	0.00231434	-0.281275	0.724563	0.168059	-1.06581	0.326397	False
CRUK0977	NRAS	SORT1	0.00231434	-0.00302539	0.724563	0.831733	-1.06581	-0.880746	False
CRUK0977	NRAS	PSMA5	0.00231434	-0.000456033	0.724563	0.822558	-1.06581	-0.789247	False
CRUK0977	NRAS	ATXN7L2	0.00231434	-0.000528037	0.724563	0.720822	-1.06581	-1.04418	False
CRUK0977	NRAS	EPS8L3	0.00231434	-0.063271	0.724563	0.233615	-1.06581	0.191891	False
CRUK0977	NRAS	CSF1	0.00231434	-0.000573082	0.724563	-0.136576	-1.06581	-0.848688	False
CRUK0977	NRAS	STRIP1	0.00231434	0.00133313	0.724563	0.963174	-1.06581	0.286365	False
CRUK0977	NRAS	UBL4B	0.00231434	-0.116622	0.724563	-0.185899	-1.06581	-0.0317487	False
CRUK0977	NRAS	RBM15	0.00231434	-0.000202757	0.724563	0.482852	-1.06581	-0.763731	False
CRUK0977	NRAS	LAMTOR5-AS1	0.00231434	4.75344e-05	0.724563	1.21534	-1.06581	-0.543086	False
CRUK0977	NRAS	LAMTOR5	0.00231434	-0.000627167	0.724563	1.04565	-1.06581	-1.01104	False
CRUK0977	NRAS	NRBF2P3	0.00231434	-0.534024	0.724563	0.704511	-1.06581	0.860201	False
CRUK0977	NRAS	CD53	0.00231434	-0.514633	0.724563	0.153165	-1.06581	0.211309	False
CRUK0977	NRAS	CHIAP1	0.00231434	-0.293911	0.724563	0.487295	-1.06581	0.875469	False
CRUK0977	NRAS	CHIAP3	0.00231434	-0.75	0.724563	0.461035	-1.06581	0.108214	False
CRUK0977	NRAS	HIGD1AP12	0.00231434	-0.534305	0.724563	0.0457684	-1.06581	0.112673	False
CRUK0977	NRAS	RNU6-792P	0.00231434	-0.549074	0.724563	-0.0679112	-1.06581	0.0357181	False
CRUK0977	NRAS	ADORA3	0.00231434	-0.0798381	0.724563	-0.0152675	-1.06581	0.826679	False
CRUK0977	NRAS	DDX20	0.00231434	0.00223069	0.724563	0.684097	-1.06581	-0.865822	False
CRUK0977	NRAS	MOV10	0.00231434	-0.00412815	0.724563	0.859538	-1.06581	-0.915018	False
CRUK0977	NRAS	PPM1J	0.00231434	-0.00566473	0.724563	-0.0144581	-1.06581	-0.541068	False
CRUK0977	NRAS	LRIG2	0.00231434	-0.00933583	0.724563	0.225011	-1.06581	-0.965825	False
CRUK0977	NRAS	RLIMP2	0.00231434	-0.0299686	0.724563	0.834798	-1.06581	0.151231	False
CRUK0977	NRAS	MAGI3	0.00231434	0.000708528	0.724563	0.679542	-1.06581	-1.0203	False
CRUK0977	NRAS	PHTF1	0.00231434	0.00119612	0.724563	0.916291	-1.06581	-1.05239	False
CRUK0977	NRAS	AP4B1	0.00231434	-0.0244787	0.724563	0.619039	-1.06581	-0.573776	False
CRUK0977	NRAS	DCLRE1B	0.00231434	-0.00209461	0.724563	0.715126	-1.06581	-0.561857	False
CRUK0977	NRAS	HIPK1	0.00231434	-0.00216817	0.724563	0.706941	-1.06581	-1.04648	False
CRUK0977	NRAS	EIF2S2P5	0.00231434	-0.0015972	0.724563	0.693147	-1.06581	-0.447312	False
CRUK0977	NRAS	PKMP1	0.00231434	-0.151556	0.724563	0.162016	-1.06581	0.424157	False
CRUK0977	NRAS	AMPD1	0.00231434	0.00215245	0.724563	0.221724	-1.06581	0.556288	False
CRUK0977	NRAS	CSDE1	0.00231434	-0.00538238	0.724563	0.367725	-1.06581	-0.89816	False
CRUK0977	NRAS	TSHB	0.00231434	-0.468599	0.724563	-0.384945	-1.06581	0.1814	False
CRUK0977	NRAS	VANGL1	0.00231434	0.000202569	0.724563	0.230524	-1.06581	-1.05761	False
CRUK0977	NRAS	NHLH2	0.00231434	-0.38898	0.724563	0.505844	-1.06581	0.193191	False
CRUK0977	NRAS	SLC22A15	0.00231434	0.00132294	0.724563	-0.331357	-1.06581	-0.91603	False
CRUK0977	NRAS	GAPDHP64	0.00231434	-0.7446	0.724563	0.72123	-1.06581	0.875469	False
CRUK0977	NRAS	FTH1P22	0.00231434	-0.0880218	0.724563	0.624519	-1.06581	1.8563	False
CRUK0977	NRAS	RNA5SP55	0.00231434	0	0.724563	0.492476	-1.06581	-0.264152	False
CRUK0977	NRAS	TTF2	0.00231434	0.000306026	0.724563	0.818724	-1.06581	-0.823838	False
CRUK0977	NRAS	GDAP2	0.00231434	0.000461908	0.724563	0.533298	-1.06581	-1.05066	False
CRUK0977	NRAS	WDR3	0.00231434	0.000461908	0.724563	0.464306	-1.06581	-1.04695	False
CRUK0977	NRAS	SPAG17	0.00231434	-0.0453716	0.724563	0.658822	-1.06581	-0.394431	False
CRUK0977	NRAS	WARS2	0.00231434	0	0.724563	1.80281	-1.06581	-0.788457	False
CRUK0977	NRAS	RNU1-75P	0.00231434	-0.311384	0.724563	1.17625	-1.06581	-0.809681	False
CRUK0977	NRAS	HAO2	0.00231434	-0.325798	0.724563	0.487249	-1.06581	-0.207086	False
CRUK0977	NRAS	HAO2-IT1	0.00231434	-0.325798	0.724563	0.477032	-1.06581	-0.287682	False
CRUK0977	NRAS	GAPDHP23	0.00231434	-0.608006	0.724563	0.79493	-1.06581	0.666479	False
CRUK0977	NRAS	HSD3BP1	0.00231434	-0.608006	0.724563	0.971073	-1.06581	-0.226313	False
CRUK0977	NRAS	HSD3B1	0.00231434	-0.521866	0.724563	-0.19437	-1.06581	0.647685	False
CRUK0977	NRAS	PFN1P9	0.00231434	-0.00852461	0.724563	0.788457	-1.06581	0.0953102	False
CRUK0977	NRAS	RNU6-465P	0.00231434	-0.00380717	0.724563	0.559616	-1.06581	-1.25276	False
CRUK0977	NRAS	EMBP1	0.00231434	-0.041166	0.724563	-0.405465	-1.06581	0.148181	False
CRUK0977	RIT1	TXNIP	0.0485598	-2.80126e-05	0.97405	0.962276	-1.03914	-0.884941	False
CRUK0977	RIT1	PEX11B	0.0485598	-0.00482297	0.97405	0.859132	-1.03914	-0.723833	False
CRUK0977	RIT1	GNRHR2	0.0485598	-0.00114207	0.97405	0.479573	-1.03914	-0.718808	False
CRUK0977	RIT1	ANKRD34A	0.0485598	-0.001772	0.97405	0.661173	-1.03914	-0.242091	False
CRUK0977	RIT1	POLR3GL	0.0485598	-0.001772	0.97405	0.637189	-1.03914	-0.228855	False
CRUK0977	RIT1	RNVU1-6	0.0485598	-0.0799005	0.97405	1.04597	-1.03914	-0.436986	False
CRUK0977	RIT1	RNU6-1071P	0.0485598	0.00121342	0.97405	Inf	-1.03914	Inf	False
CRUK0977	RIT1	HYDIN2	0.0485598	-0.588384	0.97405	1.4816	-1.03914	1.60944	False
CRUK0977	RIT1	PRKAB2	0.0485598	0.00223346	0.97405	0.0752234	-1.03914	-0.845016	False
CRUK0977	RIT1	CCT8P1	0.0485598	-0.047757	0.97405	0.546544	-1.03914	-0.0162605	False
CRUK0977	RIT1	LINC00624	0.0485598	-0.239702	0.97405	0.105654	-1.03914	-0.0521858	False
CRUK0977	RIT1	ACP6	0.0485598	0.00215025	0.97405	1.02528	-1.03914	-0.892302	False
CRUK0977	RIT1	GJA5	0.0485598	-0.542882	0.97405	0.169076	-1.03914	-0.330242	False
CRUK0977	RIT1	GJA8	0.0485598	-0.285714	0.97405	0.0507723	-1.03914	0.693147	False
CRUK0977	RIT1	NBPF9	0.0485598	0.0296261	0.97405	0.19671	-1.03914	-0.532655	False
CRUK0977	RIT1	BOLA1	0.0485598	-0.00104165	0.97405	0.170221	-1.03914	-0.812189	False
CRUK0977	RIT1	MTMR11	0.0485598	0.0119048	0.97405	0.971457	-1.03914	-0.419026	False
CRUK0977	RIT1	OTUD7B	0.0485598	0.00438591	0.97405	0.66051	-1.03914	-1.0651	False
CRUK0977	RIT1	VPS45	0.0485598	0.000642713	0.97405	0.703958	-1.03914	-0.900382	False
CRUK0977	RIT1	PLEKHO1	0.0485598	0.00664027	0.97405	0.169899	-1.03914	-1.11284	False
CRUK0977	RIT1	ANP32E	0.0485598	0.0430768	0.97405	0.93827	-1.03914	-0.659602	False
CRUK0977	RIT1	RNU2-17P	0.0485598	0.000410835	0.97405	0.764973	-1.03914	-0.687957	False
CRUK0977	RIT1	CA14	0.0485598	-0.0106383	0.97405	0.119263	-1.03914	-0.266176	False
CRUK0977	RIT1	APH1A	0.0485598	0.00455792	0.97405	-0.179693	-1.03914	-1.00363	False
CRUK0977	RIT1	PRPF3	0.0485598	0.035209	0.97405	0.582605	-1.03914	-0.854211	False
CRUK0977	RIT1	RPRD2	0.0485598	0.00303318	0.97405	1.01664	-1.03914	-0.725627	False
CRUK0977	RIT1	ADAMTSL4	0.0485598	0.0406262	0.97405	1.08744	-1.03914	-1.00369	False
CRUK0977	RIT1	ADAMTSL4-AS1	0.0485598	0.000985993	0.97405	0.600774	-1.03914	-0.732812	False
CRUK0977	RIT1	MCL1	0.0485598	-0.0031802	0.97405	0.52501	-1.03914	-0.939681	False
CRUK0977	RIT1	RN7SL473P	0.0485598	-0.142071	0.97405	0.620827	-1.03914	-0.996333	False
CRUK0977	RIT1	RN7SL600P	0.0485598	-0.000934146	0.97405	0.611802	-1.03914	-0.366931	False
CRUK0977	RIT1	ENSA	0.0485598	0.000370447	0.97405	0.231802	-1.03914	-0.98002	False
CRUK0977	RIT1	HORMAD1	0.0485598	-0.0205882	0.97405	0.930997	-1.03914	1.16551	False
CRUK0977	RIT1	RNU6-884P	0.0485598	0.04011	0.97405	1.19942	-1.03914	0.546544	False
CRUK0977	RIT1	C1orf56	0.0485598	0.0347	0.97405	2.33076	-1.03914	-0.269788	False
CRUK0977	RIT1	SEMA6C	0.0485598	0.0318966	0.97405	0.591829	-1.03914	-0.649989	False
CRUK0977	RIT1	TNFAIP8L2	0.0485598	-0.0490419	0.97405	1.70853	-1.03914	0.592504	False
CRUK0977	RIT1	VPS72	0.0485598	0.0299404	0.97405	1.34807	-1.03914	0.831525	False
CRUK0977	RIT1	PIP5K1A	0.0485598	-0.050897	0.97405	0.227784	-1.03914	-1.08406	False
CRUK0977	RIT1	ZNF687	0.0485598	0.00785635	0.97405	0.241162	-1.03914	-0.88345	False
CRUK0977	RIT1	RN7SL444P	0.0485598	0.0376928	0.97405	0.727436	-1.03914	0.340326	False
CRUK0977	RIT1	RFX5	0.0485598	-0.00194229	0.97405	0.383582	-1.03914	-1.01221	False
CRUK0977	RIT1	TUFT1	0.0485598	0.00805543	0.97405	0.248461	-1.03914	-1.05218	False
CRUK0977	RIT1	SNX27	0.0485598	0.00583306	0.97405	0.44685	-1.03914	-1.10305	False
CRUK0977	RIT1	RIIAD1	0.0485598	0.0393702	0.97405	-0.0188329	-1.03914	0.987387	False
CRUK0977	RIT1	RNU6-662P	0.0485598	0.0157717	0.97405	0.525668	-1.03914	-0.0176996	False
CRUK0977	RIT1	MRPL9	0.0485598	0.00778521	0.97405	0.273041	-1.03914	-0.905322	False
CRUK0977	RIT1	OAZ3	0.0485598	0.0168717	0.97405	0.243622	-1.03914	-0.929265	False
CRUK0977	RIT1	TDRKH	0.0485598	-0.00203875	0.97405	0.792677	-1.03914	-0.696716	False
CRUK0977	RIT1	THEM5	0.0485598	0.0276312	0.97405	0.277926	-1.03914	-0.563469	False
CRUK0977	RIT1	THEM4	0.0485598	0.013484	0.97405	0.558669	-1.03914	-0.842425	False
CRUK0977	RIT1	S100A10	0.0485598	-0.0400022	0.97405	0.820981	-1.03914	-1.08967	False
CRUK0977	RIT1	NBPF18P	0.0485598	-0.022189	0.97405	0.931558	-1.03914	0.432133	False
CRUK0977	RIT1	S100A11	0.0485598	-0.000388579	0.97405	2.52	-1.03914	-0.492848	False
CRUK0977	RIT1	TCHHL1	0.0485598	-0.726773	0.97405	-0.107169	-1.03914	0.52702	False
CRUK0977	RIT1	FLG-AS1	0.0485598	-0.158671	0.97405	1.65505	-1.03914	-0.426519	False
CRUK0977	RIT1	LCE5A	0.0485598	-0.0404747	0.97405	0.0279088	-1.03914	0.325422	False
CRUK0977	RIT1	LCE3D	0.0485598	-0.538358	0.97405	0.180382	-1.03914	0.160343	False
CRUK0977	RIT1	LCE1A	0.0485598	-0.842105	0.97405	-0.447138	-1.03914	0.347196	False
CRUK0977	RIT1	SPRR1A	0.0485598	-0.637559	0.97405	-0.0458796	-1.03914	-0.577024	False
CRUK0977	RIT1	SPRR2B	0.0485598	-0.6875	0.97405	0.213193	-1.03914	-0.427444	False
CRUK0977	RIT1	SPRR2C	0.0485598	-0.6875	0.97405	0.012739	-1.03914	0.330854	False
CRUK0977	RIT1	PRR9	0.0485598	-0.76864	0.97405	0.0682568	-1.03914	-0.202524	False
CRUK0977	RIT1	PGLYRP4	0.0485598	-0.440356	0.97405	0.940523	-1.03914	-1.54243	False
CRUK0977	RIT1	S100A7A	0.0485598	-0.407407	0.97405	0.781158	-1.03914	0.265703	False
CRUK0977	RIT1	S100A7	0.0485598	-0.575794	0.97405	0.310155	-1.03914	2.24374	False
CRUK0977	RIT1	S100A6	0.0485598	0.00400137	0.97405	1.06171	-1.03914	-0.591943	False
CRUK0977	RIT1	S100A1	0.0485598	-0.00814774	0.97405	0.35347	-1.03914	-0.499434	False
CRUK0977	RIT1	SNAPIN	0.0485598	0.00594828	0.97405	3.02042	-1.03914	-1.0017	False
CRUK0977	RIT1	ILF2	0.0485598	-0.00854554	0.97405	0.745333	-1.03914	-0.723172	False
CRUK0977	RIT1	NPR1	0.0485598	0.0410932	0.97405	-0.682452	-1.03914	-0.144402	False
CRUK0977	RIT1	RN7SL372P	0.0485598	-0.0626469	0.97405	0.968737	-1.03914	0.564213	False
CRUK0977	RIT1	INTS3	0.0485598	0.0257714	0.97405	0.21441	-1.03914	-0.931299	False
CRUK0977	RIT1	GATAD2B	0.0485598	0.00266662	0.97405	0.93827	-1.03914	-0.750711	False
CRUK0977	RIT1	DENND4B	0.0485598	0.0115476	0.97405	0.0531098	-1.03914	-0.979751	False
CRUK0977	RIT1	SLC39A1	0.0485598	0.00318388	0.97405	0.386047	-1.03914	-0.322656	False
CRUK0977	RIT1	CREB3L4	0.0485598	0.010004	0.97405	0.859644	-1.03914	-0.307737	False
CRUK0977	RIT1	RAB13	0.0485598	-0.0506085	0.97405	1.29928	-1.03914	-0.667749	False
CRUK0977	RIT1	RPS27	0.0485598	-0.00248406	0.97405	0.608248	-1.03914	-1.34458	False
CRUK0977	RIT1	RPS7P2	0.0485598	-0.802597	0.97405	0.285956	-1.03914	-0.555526	False
CRUK0977	RIT1	TPM3	0.0485598	0.00882468	0.97405	0.123869	-1.03914	-0.132598	False
CRUK0977	RIT1	MIR190B	0.0485598	-0.0624054	0.97405	0.339131	-1.03914	-0.0772313	False
CRUK0977	RIT1	C1orf43	0.0485598	0.000654618	0.97405	0.453197	-1.03914	-1.08512	False
CRUK0977	RIT1	UBAP2L	0.0485598	0.00497748	0.97405	0.475424	-1.03914	-1.10066	False
CRUK0977	RIT1	HAX1	0.0485598	0.000115696	0.97405	1.07264	-1.03914	-0.98905	False
CRUK0977	RIT1	RNU7-57P	0.0485598	-0.23999	0.97405	0.72038	-1.03914	0.0601039	False
CRUK0977	RIT1	IL6R	0.0485598	-0.0307011	0.97405	-0.105361	-1.03914	-0.904974	False
CRUK0977	RIT1	UBE2Q1	0.0485598	0.0111646	0.97405	0.783298	-1.03914	-0.904857	False
CRUK0977	RIT1	ADAR	0.0485598	0.000624826	0.97405	0.894785	-1.03914	-0.852006	False
CRUK0977	RIT1	PYGO2	0.0485598	0.0468522	0.97405	0.483427	-1.03914	-0.931475	False
CRUK0977	RIT1	CKS1B	0.0485598	0.00584084	0.97405	0.376478	-1.03914	-0.767407	False
CRUK0977	RIT1	MIR4258	0.0485598	0.00193567	0.97405	0.675755	-1.03914	-0.774191	False
CRUK0977	RIT1	FLAD1	0.0485598	0.0244198	0.97405	1.20896	-1.03914	-0.717964	False
CRUK0977	RIT1	LENEP	0.0485598	0.0401179	0.97405	0.544727	-1.03914	0.118519	False
CRUK0977	RIT1	ZBTB7B	0.0485598	0.00409431	0.97405	0.947381	-1.03914	-0.989151	False
CRUK0977	RIT1	DCST1	0.0485598	-0.0602198	0.97405	-0.0196085	-1.03914	-0.805625	False
CRUK0977	RIT1	ADAM15	0.0485598	-0.000227094	0.97405	0.741937	-1.03914	-0.852145	False
CRUK0977	RIT1	SLC50A1	0.0485598	0.00275525	0.97405	1.39605	-1.03914	-0.498411	False
CRUK0977	RIT1	DPM3	0.0485598	-0.0925402	0.97405	0.0272496	-1.03914	-0.481211	False
CRUK0977	RIT1	HMGN2P18	0.0485598	-0.374671	0.97405	0.102654	-1.03914	0.550533	False
CRUK0977	RIT1	TRIM46	0.0485598	-0.00927048	0.97405	0.667829	-1.03914	-0.566619	False
CRUK0977	RIT1	MUC1	0.0485598	0.0184358	0.97405	0.312375	-1.03914	-0.405465	False
CRUK0977	RIT1	MIR92B	0.0485598	0.0184358	0.97405	0.524249	-1.03914	-0.0622149	False
CRUK0977	RIT1	THBS3	0.0485598	0.040516	0.97405	1.30406	-1.03914	-0.871593	False
CRUK0977	RIT1	MTX1P1	0.0485598	-0.0583951	0.97405	0.260031	-1.03914	0.0526437	False
CRUK0977	RIT1	SCAMP3	0.0485598	0.000882114	0.97405	0.749028	-1.03914	-0.660392	False
CRUK0977	RIT1	HCN3	0.0485598	-0.00123551	0.97405	0.217065	-1.03914	-0.560405	False
CRUK0977	RIT1	PKLR	0.0485598	-0.0827881	0.97405	0.0504309	-1.03914	-0.163888	False
CRUK0977	RIT1	FDPS	0.0485598	0.027234	0.97405	-0.533775	-1.03914	-0.824418	False
CRUK0977	RIT1	ASH1L	0.0485598	-0.000567954	0.97405	2.52	-1.03914	-1.00788	False
CRUK0977	RIT1	RNU6-106P	0.0485598	-0.0295739	0.97405	0.412845	-1.03914	0.0176996	False
CRUK0977	RIT1	MSTO1	0.0485598	0.0185064	0.97405	2.52	-1.03914	-0.995217	False
CRUK0977	RIT1	YY1AP1	0.0485598	0.0405437	0.97405	1.29928	-1.03914	-0.933053	False
CRUK0977	RIT1	DAP3	0.0485598	-0.000571468	0.97405	0.836248	-1.03914	-0.988225	False
CRUK0977	RIT1	MSTO2P	0.0485598	0.0204334	0.97405	1.0116	-1.03914	-0.694979	False
CRUK0977	RIT1	GON4L	0.0485598	0.0348227	0.97405	0.0198026	-1.03914	-0.322288	False
CRUK0977	RIT1	SYT11	0.0485598	-0.044329	0.97405	0.00930239	-1.03914	-0.373682	False
CRUK0977	RIT1	SCARNA4	0.0485598	0.0231522	0.97405	0.860201	-1.03914	-0.781516	False
CRUK0977	RIT1	SSR2	0.0485598	-0.0308686	0.97405	0.161969	-1.03914	-1.00419	False
CRUK0977	RIT1	UBQLN4	0.0485598	0.0118834	0.97405	0.548566	-1.03914	-0.962442	False
CRUK0977	RIT1	LAMTOR2	0.0485598	-0.0023627	0.97405	0.763528	-1.03914	-0.974429	False
CRUK0977	RIT1	RAB25	0.0485598	0.020381	0.97405	0.927341	-1.03914	-1.02657	False
CRUK0977	RIT1	PMF1-BGLAP	0.0485598	0.00917743	0.97405	1.14091	-1.03914	-0.776421	False
CRUK0977	RIT1	PMF1	0.0485598	0.00920753	0.97405	1.14091	-1.03914	-0.776421	False
CRUK0977	RIT1	BGLAP	0.0485598	-0.216885	0.97405	-0.340507	-1.03914	-0.0548082	False
CRUK0977	RIT1	SMG5	0.0485598	0.0108621	0.97405	1.84177	-1.03914	-1.02854	False
CRUK0977	RIT1	CCT3	0.0485598	0.0238019	0.97405	0.134387	-1.03914	-0.85321	False
CRUK0977	RIT1	MEF2D	0.0485598	0.0152746	0.97405	0.287682	-1.03914	-0.877256	False
CRUK0977	RIT1	IQGAP3	0.0485598	0.0303554	0.97405	0.405465	-1.03914	-0.34059	False
CRUK0977	RIT1	TTC24	0.0485598	-0.205034	0.97405	0.576091	-1.03914	0.388658	False
CRUK0977	RIT1	GPATCH4	0.0485598	0.00566965	0.97405	0.841121	-1.03914	-0.899779	False
CRUK0977	RIT1	HAPLN2	0.0485598	-0.207705	0.97405	0.180537	-1.03914	0.297712	False
CRUK0977	RIT1	CRABP2	0.0485598	0.0477817	0.97405	0.36546	-1.03914	-0.300568	False
CRUK0977	RIT1	ISG20L2	0.0485598	0.0104621	0.97405	0.7233	-1.03914	-0.950712	False
CRUK0977	RIT1	MRPL24	0.0485598	0.018291	0.97405	0.699537	-1.03914	-0.517875	False
CRUK0977	RIT1	HDGF	0.0485598	0.00373843	0.97405	1.24889	-1.03914	-0.983754	False
CRUK0977	RIT1	PRCC	0.0485598	0.00879539	0.97405	-0.377294	-1.03914	-1.04042	False
CRUK0977	RIT1	SH2D2A	0.0485598	-0.208445	0.97405	0.397497	-1.03914	1.06171	False
CRUK0977	RIT1	ARHGEF11	0.0485598	0.00548727	0.97405	0.0953102	-1.03914	-0.867339	False
CRUK0977	RIT1	KRT8P45	0.0485598	-0.0240385	0.97405	0.245616	-1.03914	-0.327504	False
CRUK0977	RIT1	ETV3L	0.0485598	0.0227876	0.97405	0.399459	-1.03914	-0.150282	False
CRUK0977	RIT1	ETV3	0.0485598	-0.000400273	0.97405	0.711329	-1.03914	-0.973342	False
CRUK0977	RIT1	CYCSP52	0.0485598	-0.0943536	0.97405	1.20896	-1.03914	0.178692	False
CRUK0977	RIT1	FCRL3	0.0485598	-0.833832	0.97405	0.345122	-1.03914	0.29267	False
CRUK0977	RIT1	VDAC1P9	0.0485598	-0.441929	0.97405	0.428996	-1.03914	1.08137	False
CRUK0977	RIT1	FCRL2	0.0485598	-0.532735	0.97405	0.365274	-1.03914	0.714653	False
CRUK0977	RIT1	CD1A	0.0485598	-0.588485	0.97405	0.531974	-1.03914	-0.638087	False
CRUK0977	RIT1	HMGN1P5	0.0485598	-0.712272	0.97405	0.693147	-1.03914	1.89712	False
CRUK0977	RIT1	OR6K2	0.0485598	-0.570651	0.97405	0.443335	-1.03914	0.521297	False
CRUK0977	RIT1	OR6K6	0.0485598	-0.767002	0.97405	0.605114	-1.03914	1.00145	False
CRUK0977	RIT1	OR6N2	0.0485598	-0.635187	0.97405	0.568918	-1.03914	-0.0246926	False
CRUK0977	RIT1	IFI16	0.0485598	-0.0588235	0.97405	0.277211	-1.03914	-2.55035	False
CRUK0977	RIT1	AIM2	0.0485598	-0.873423	0.97405	-0.0747601	-1.03914	-0.00749067	False
CRUK0977	RIT1	DUSP23	0.0485598	-0.0048912	0.97405	0.884542	-1.03914	-0.998121	False
CRUK0977	RIT1	TAGLN2	0.0485598	0.0159884	0.97405	0.251314	-1.03914	-1.09693	False
CRUK0977	RIT1	PIGM	0.0485598	0.00502581	0.97405	-0.0896122	-1.03914	-0.759089	False
CRUK0977	RIT1	IGSF8	0.0485598	0.0105131	0.97405	1.06784	-1.03914	-0.912924	False
CRUK0977	RIT1	CASQ1	0.0485598	0.0202448	0.97405	0.0129034	-1.03914	0.58935	False
CRUK0977	RIT1	PEA15	0.0485598	0.0122231	0.97405	0.794401	-1.03914	-0.903571	False
CRUK0977	RIT1	COPA	0.0485598	0.00205709	0.97405	1.53687	-1.03914	-1.03157	False
CRUK0977	RIT1	SUMO1P3	0.0485598	0.0260482	0.97405	2.25129	-1.03914	-0.343473	False
CRUK0977	RIT1	NHLH1	0.0485598	-0.0557273	0.97405	0.083699	-1.03914	-0.916291	False
CRUK0977	RIT1	RNU4-42P	0.0485598	-0.322388	0.97405	1.25063	-1.03914	0.178692	False
CRUK0977	RIT1	SLAMF1	0.0485598	-0.575043	0.97405	0.473416	-1.03914	1.11088	False
CRUK0977	RIT1	CD48	0.0485598	-0.013935	0.97405	0.511589	-1.03914	0.371942	False
CRUK0977	RIT1	F11R	0.0485598	-0.00554924	0.97405	1.12109	-1.03914	-0.931818	False
CRUK0977	RIT1	TSTD1	0.0485598	-0.003341	0.97405	0.0914342	-1.03914	-0.411756	False
CRUK0977	RIT1	USF1	0.0485598	0.000967204	0.97405	0.578484	-1.03914	-0.83568	False
CRUK0977	RIT1	PFDN2	0.0485598	0.00983148	0.97405	1.68858	-1.03914	-0.911544	False
CRUK0977	RIT1	NIT1	0.0485598	0.00321616	0.97405	1.68313	-1.03914	-0.913094	False
CRUK0977	RIT1	DEDD	0.0485598	-0.0244996	0.97405	0.548898	-1.03914	-0.983364	False
CRUK0977	RIT1	UFC1	0.0485598	0.0237565	0.97405	1.48915	-1.03914	-0.855464	False
CRUK0977	RIT1	PPOX	0.0485598	0.0377082	0.97405	1.68355	-1.03914	-0.476446	False
CRUK0977	RIT1	B4GALT3	0.0485598	0.00937372	0.97405	1.62746	-1.03914	-0.935721	False
CRUK0977	RIT1	FCER1G	0.0485598	0.0259596	0.97405	0.802002	-1.03914	0.165514	False
CRUK0977	RIT1	APOA2	0.0485598	0.0288474	0.97405	0.153473	-1.03914	0.456758	False
CRUK0977	RIT1	NR1I3	0.0485598	-0.233485	0.97405	1.42712	-1.03914	0.435318	False
CRUK0977	RIT1	RNU6-481P	0.0485598	0.016405	0.97405	0.620576	-1.03914	-0.662214	False
CRUK0977	RIT1	FCGR2A	0.0485598	-0.212302	0.97405	0.285901	-1.03914	-0.416515	False
CRUK0977	RIT1	HSPA6	0.0485598	-0.0220275	0.97405	0.0430836	-1.03914	-0.318006	False
CRUK0977	RIT1	RPS23P10	0.0485598	-0.157774	0.97405	0.446287	-1.03914	-0.395834	False
CRUK0977	RIT1	FCGR3A	0.0485598	-0.192904	0.97405	0.533026	-1.03914	0.0377403	False
CRUK0977	RIT1	RPS23P9	0.0485598	-0.012881	0.97405	1.15672	-1.03914	-0.00578594	False
CRUK0977	RIT1	DUSP12	0.0485598	0.0091529	0.97405	0.394654	-1.03914	-0.859644	False
CRUK0977	RIT1	OLFML2B	0.0485598	0.0215564	0.97405	-0.458746	-1.03914	-0.345077	False
CRUK0977	RIT1	NOS1AP	0.0485598	-0.00182488	0.97405	-0.507633	-1.03914	-0.461012	False
CRUK0977	RIT1	SLAMF6P1	0.0485598	-0.102465	0.97405	0.10161	-1.03914	0.544302	False
CRUK0977	RIT1	UQCRBP2	0.0485598	-0.03173	0.97405	0.589684	-1.03914	0.150702	False
CRUK0977	RIT1	UAP1	0.0485598	-0.0314937	0.97405	1.01857	-1.03914	-0.60294	False
CRUK0977	RIT1	HSD17B7	0.0485598	0.000853037	0.97405	0.730888	-1.03914	-0.587787	False
CRUK0977	RIT1	NUF2	0.0485598	-0.000883387	0.97405	0.0967296	-1.03914	0.051672	False
CRUK0977	RIT1	HMGB3P6	0.0485598	-0.918577	0.97405	0.0567976	-1.03914	1.25708	False
CRUK0977	RIT1	PBX1	0.0485598	0.00481606	0.97405	1.09017	-1.03914	0.113944	False
CRUK0977	RIT1	RNU6-171P	0.0485598	-0.233961	0.97405	0.0653828	-1.03914	1.01954	False
CRUK0977	RIT1	MGST3	0.0485598	0.00211618	0.97405	0.165792	-1.03914	-0.486014	False
CRUK0977	RIT1	ALDH9A1	0.0485598	0.0466113	0.97405	0.916291	-1.03914	-0.797621	False
CRUK0977	RIT1	TMCO1	0.0485598	-0.000324523	0.97405	0.505936	-1.03914	-0.836556	False
CRUK0977	RIT1	UCK2	0.0485598	4.11908e-05	0.97405	0.32424	-1.03914	-0.829422	False
CRUK0977	RPL22	DDX11L2	0.0442989	0.0115737	1.13498	-1.44692	-0.985817	-1.44692	False
CRUK0977	RPL22	DDX11L1	0.0442989	0.0435474	1.13498	-1.39813	-0.985817	-1.44692	False
CRUK0977	RPL22	MTATP8P1	0.0442989	-0.120357	1.13498	1.25633	-0.985817	0.426646	False
CRUK0977	RPL22	MTATP6P1	0.0442989	-0.120357	1.13498	1.17865	-0.985817	0.454555	False
CRUK0977	RPL22	TUBB8P11	0.0442989	-0.584906	1.13498	-0.823043	-0.985817	0.619039	False
CRUK0977	RPL22	SAMD11	0.0442989	0.011551	1.13498	-0.0944908	-0.985817	-0.542216	False
CRUK0977	RPL22	PLEKHN1	0.0442989	0.0258987	1.13498	1.23286	-0.985817	-0.75425	False
CRUK0977	RPL22	HES4	0.0442989	-0.00113242	1.13498	0.559616	-0.985817	-0.83418	False
CRUK0977	RPL22	AGRN	0.0442989	0.0241534	1.13498	0.0224729	-0.985817	-0.986889	False
CRUK0977	RPL22	TNFRSF18	0.0442989	-0.0154448	1.13498	-1.15851	-0.985817	0.754649	False
CRUK0977	RPL22	B3GALT6	0.0442989	0.00113742	1.13498	0.437964	-0.985817	-0.78435	False
CRUK0977	RPL22	UBE2J2	0.0442989	0.0129203	1.13498	0.322773	-0.985817	-0.883647	False
CRUK0977	RPL22	SCNN1D	0.0442989	-0.0864009	1.13498	0.647338	-0.985817	-0.123937	False
CRUK0977	RPL22	CCNL2	0.0442989	0.00353083	1.13498	0.48468	-0.985817	-1.26463	False
CRUK0977	RPL22	VWA1	0.0442989	0.0192483	1.13498	0.154151	-0.985817	-0.435407	False
CRUK0977	RPL22	ATAD3C	0.0442989	0.0388921	1.13498	0.124618	-0.985817	0.559616	False
CRUK0977	RPL22	ATAD3B	0.0442989	-0.00219984	1.13498	0.655407	-0.985817	-0.894458	False
CRUK0977	RPL22	ATAD3A	0.0442989	0.00658277	1.13498	1.12719	-0.985817	-0.805604	False
CRUK0977	RPL22	SSU72	0.0442989	-0.0396117	1.13498	0.331357	-0.985817	-0.846205	False
CRUK0977	RPL22	MIB2	0.0442989	0.0147514	1.13498	0.597837	-0.985817	-1.0401	False
CRUK0977	RPL22	CDK11B	0.0442989	0.01932	1.13498	0.693147	-0.985817	-0.871465	False
CRUK0977	RPL22	SLC35E2B	0.0442989	-0.00273736	1.13498	0.117783	-0.985817	-0.505788	False
CRUK0977	RPL22	CDK11A	0.0442989	0.0138474	1.13498	0.287682	-0.985817	-1.04772	False
CRUK0977	RPL22	NADK	0.0442989	0.0411276	1.13498	0.828693	-0.985817	-0.293013	False
CRUK0977	RPL22	GNB1	0.0442989	0.0159325	1.13498	0.965081	-0.985817	-1.10562	False
CRUK0977	RPL22	CALML6	0.0442989	-0.149349	1.13498	-0.223144	-0.985817	0.955511	False
CRUK0977	RPL22	TMEM52	0.0442989	0.0355617	1.13498	0.161571	-0.985817	-0.152001	False
CRUK0977	RPL22	SKI	0.0442989	0.0273572	1.13498	0.702364	-0.985817	-1.16523	False
CRUK0977	RPL22	MORN1	0.0442989	0.0144697	1.13498	0.967992	-0.985817	-1.18226	False
CRUK0977	RPL22	RER1	0.0442989	0.0166062	1.13498	1.01362	-0.985817	-1.18381	False
CRUK0977	RPL22	PEX10	0.0442989	-0.000387235	1.13498	0.38984	-0.985817	-0.724599	False
CRUK0977	RPL22	PLCH2	0.0442989	-0.128108	1.13498	0.572519	-0.985817	-0.916291	False
CRUK0977	RPL22	HES5	0.0442989	-0.0124249	1.13498	0.806088	-0.985817	0.109365	False
CRUK0977	RPL22	ACTRT2	0.0442989	-0.450864	1.13498	1.04512	-0.985817	0	False
CRUK0977	RPL22	MEGF6	0.0442989	0.024394	1.13498	-0.219859	-0.985817	0.057801	False
CRUK0977	RPL22	MIR551A	0.0442989	-0.064551	1.13498	0.028802	-0.985817	0.79493	False
CRUK0977	RPL22	TPRG1L	0.0442989	0.012975	1.13498	0.496437	-0.985817	-0.956502	False
CRUK0977	RPL22	LRRC47	0.0442989	0.0211686	1.13498	0.907017	-0.985817	-1.04418	False
CRUK0977	RPL22	CEP104	0.0442989	0.0178263	1.13498	-0.522386	-0.985817	-0.905403	False
CRUK0977	RPL22	DFFB	0.0442989	0.0286354	1.13498	-0.470004	-0.985817	-0.901969	False
CRUK0977	RPL22	C1orf174	0.0442989	-0.000648117	1.13498	0.990982	-0.985817	-1.03753	False
CRUK0977	RPL22	LINC01134	0.0442989	0.000607166	1.13498	1.0402	-0.985817	-1.0387	False
CRUK0977	RPL22	NPHP4	0.0442989	0.0432276	1.13498	0.330854	-0.985817	-0.840254	False
CRUK0977	RPL22	KCNAB2	0.0442989	0.00654194	1.13498	0.39756	-0.985817	-0.921373	False
CRUK0977	RPL22	RNF207	0.0442989	0.0397731	1.13498	2.10006	-0.985817	-0.861699	False
CRUK0977	RPL22	ACOT7	0.0442989	0.018895	1.13498	0.423814	-0.985817	-1.13217	False
CRUK0977	RPL22	ESPN	0.0442989	0.0294016	1.13498	0.546544	-0.985817	-0.945166	False
CRUK0977	RPL22	ZBTB48	0.0442989	0.0309517	1.13498	0.370979	-0.985817	-1.11194	False
CRUK0977	RPL22	THAP3	0.0442989	0.00601733	1.13498	1.04145	-0.985817	-0.888976	False
CRUK0977	RPL22	DNAJC11	0.0442989	0.0113512	1.13498	0.46148	-0.985817	-1.03587	False
CRUK0977	RPL22	CAMTA1	0.0442989	-0.00105251	1.13498	0.680568	-0.985817	-1.20943	False
CRUK0977	RPL22	VAMP3	0.0442989	0.00397703	1.13498	0.650283	-0.985817	-1.07054	False
CRUK0977	RPL22	PER3	0.0442989	-0.0172248	1.13498	0.0352978	-0.985817	-0.532346	False
CRUK0977	RPL22	PARK7	0.0442989	0.000669542	1.13498	0.436002	-0.985817	-0.369131	False
CRUK0977	RPL22	Y_RNA	0.0442989	0.038258	1.13498	1.32338	-0.985817	0.264387	False
CRUK0977	RPL22	ERRFI1	0.0442989	0.00429264	1.13498	0.641854	-0.985817	-0.824561	False
CRUK0977	RPL22	RNU1-7P	0.0442989	-0.013724	1.13498	0.0901511	-0.985817	0.00921666	False
CRUK0977	RPL22	RNU6-991P	0.0442989	-0.033276	1.13498	0.483174	-0.985817	0.510826	False
CRUK0977	RPL22	RERE	0.0442989	0.0215627	1.13498	0.457425	-0.985817	-1.16074	False
CRUK0977	RPL22	RPL7P11	0.0442989	0.0421379	1.13498	0.715824	-0.985817	0.475938	False
CRUK0977	RPL22	ENO1	0.0442989	0.00204733	1.13498	1.74047	-0.985817	-0.814156	False
CRUK0977	RPL22	ENO1-AS1	0.0442989	-0.00163561	1.13498	2.19722	-0.985817	-0.87164	False
CRUK0977	RPL22	CA6	0.0442989	0.0333686	1.13498	0.0833816	-0.985817	-0.197359	False
CRUK0977	RPL22	GPR157	0.0442989	0.0092016	1.13498	0.940007	-0.985817	-1.22863	False
CRUK0977	RPL22	SPSB1	0.0442989	0.027106	1.13498	0.685304	-0.985817	-1.04572	False
CRUK0977	RPL22	SLC25A33	0.0442989	0.0240944	1.13498	0.737599	-0.985817	-1.0206	False
CRUK0977	RPL22	TMEM201	0.0442989	0.00379207	1.13498	0.239673	-0.985817	-0.86813	False
CRUK0977	RPL22	CLSTN1	0.0442989	0.00293062	1.13498	0.879249	-0.985817	-1.06975	False
CRUK0977	RPL22	CTNNBIP1	0.0442989	0.0235144	1.13498	0.778669	-0.985817	-0.811741	False
CRUK0977	RPL22	LZIC	0.0442989	0.0311598	1.13498	0.316337	-0.985817	-0.867213	False
CRUK0977	RPL22	NMNAT1	0.0442989	0.00148037	1.13498	0.316337	-0.985817	-0.867429	False
CRUK0977	RPL22	UBE4B	0.0442989	0.0294818	1.13498	1.02642	-0.985817	-1.2217	False
CRUK0977	RPL22	KIF1B	0.0442989	0.000922707	1.13498	-0.268264	-0.985817	-1.01878	False
CRUK0977	RPL22	PGD	0.0442989	0.0259433	1.13498	0.0253178	-0.985817	-0.874192	False
CRUK0977	RPL22	CORT	0.0442989	0.0322912	1.13498	0.903161	-0.985817	-1.03045	False
CRUK0977	RPL22	DFFA	0.0442989	0.0337616	1.13498	0.870828	-0.985817	-0.924202	False
CRUK0977	RPL22	PEX14	0.0442989	0.034804	1.13498	0.916291	-0.985817	-0.92558	False
CRUK0977	RPL22	RN7SL614P	0.0442989	0.00681319	1.13498	0.831733	-0.985817	-0.973449	False
CRUK0977	RPL22	CASZ1	0.0442989	-0.00870684	1.13498	-0.105361	-0.985817	-1.12664	False
CRUK0977	RPL22	HSPE1P24	0.0442989	0.0124415	1.13498	-0.0263173	-0.985817	-0.303682	False
CRUK0977	RPL22	C1orf127	0.0442989	-0.363797	1.13498	0.184734	-0.985817	-0.823452	False
CRUK0977	RPL22	TARDBP	0.0442989	0.0250657	1.13498	0.650064	-0.985817	-1.31624	False
CRUK0977	RPL22	MASP2	0.0442989	-0.0398618	1.13498	0.0406376	-0.985817	0.253196	False
CRUK0977	RPL22	RNU6-537P	0.0442989	-0.00571613	1.13498	0.977251	-0.985817	-0.174353	False
CRUK0977	RPL22	RPL39P6	0.0442989	0.0222734	1.13498	0.173663	-0.985817	0.419854	False
CRUK0977	RPL22	UBIAD1	0.0442989	0.00734931	1.13498	0.929194	-0.985817	-0.70418	False
CRUK0977	RPL22	UBE2V2P3	0.0442989	0	1.13498	0.585727	-0.985817	0.0176996	False
CRUK0977	RPL22	FBXO6	0.0442989	0.009607	1.13498	1.02339	-0.985817	-0.238769	False
CRUK0977	RPL22	AGTRAP	0.0442989	0.037837	1.13498	0.790311	-0.985817	-0.609664	False
CRUK0977	RPL22	MTHFR	0.0442989	0.01503	1.13498	1.53393	-0.985817	-0.670257	False
CRUK0977	RPL22	CLCN6	0.0442989	0.005408	1.13498	1.32567	-0.985817	-0.694006	False
CRUK0977	RPL22	NPPA	0.0442989	-0.428571	1.13498	0.669537	-0.985817	0.490623	False
CRUK0977	RPL22	KIAA2013	0.0442989	0.012633	1.13498	0.657301	-0.985817	-1.47934	False
CRUK0977	RPL22	PLOD1	0.0442989	0.00335744	1.13498	0.990399	-0.985817	-0.772328	False
CRUK0977	RPL22	MIIP	0.0442989	0.0284163	1.13498	0.597837	-0.985817	-0.754358	False
CRUK0977	RPL22	TNFRSF1B	0.0442989	-0.000956227	1.13498	-0.322953	-0.985817	0.227038	False
CRUK0977	RPL22	SNORA70	0.0442989	0.00253018	1.13498	0.245122	-0.985817	-0.0434851	False
CRUK0977	RPL22	VPS13D	0.0442989	-0.0022672	1.13498	0.432661	-0.985817	-1.10408	False
CRUK0977	RPL22	AADACL4	0.0442989	-0.43075	1.13498	0.0796313	-0.985817	0.195567	False
CRUK0977	RPL22	AADACL3	0.0442989	-0.65986	1.13498	0.728239	-0.985817	1.18377	False
CRUK0977	RPL22	PRAMEF12	0.0442989	-0.499138	1.13498	0.824175	-0.985817	0.98706	False
CRUK0977	RPL22	PRAMEF1	0.0442989	-0.521855	1.13498	1.25518	-0.985817	1.00552	False
[truncated: 27,664 more rows]

## Sheet: Supplementary Table 8
Supplementary Table 8. MR/MN value per gene in LUAD and LUSC					* NC= non-calculable; C= calculable
LUAD												LUSC
gene_id	Mr_hyper_and_regulatory	Mr_regulatory_total	Mn_hyper_and_nonregulatory	Mn_nonregulatory_total	Mr_regulatory_total_1	Mr_hyper_and_regulatory_1	Mn_nonregulatory_total_1	Mn_hyper_and_nonregulatory_1	Calculable	Mr_Mn		gene_id	Mr_hyper_and_regulatory	Mr_regulatory_total	Mn_hyper_and_nonregulatory	Mn_nonregulatory_total	Mr_regulatory_total_1	Mr_hyper_and_regulatory_1	Mn_nonregulatory_total_1	Mn_hyper_and_nonregulatory_1	Calculable	Mr_Mn
5S_rRNA	0	0	0	0	1	1	1	1	NC	1		5S_rRNA	0	0	0	0	1	1	1	1	NC	1
7SK	0	0	0	0	1	1	1	1	NC	1		7SK	0	0	0	0	1	1	1	1	NC	1
A1BG	0	0	51	401	1	1	402	52	NC	7.73077		A1BG	0	0	47	222	1	1	223	48	NC	4.64583
A1BG-AS1	1503	3749	944	2770	3750	1504	2771	945	C	1.17604		A1BG-AS1	490	806	997	3980	807	491	3981	998	C	2.427
A2M-AS1	0	0	26	748	1	1	749	27	NC	27.7407		A2M-AS1	0	0	0	0	1	1	1	1	NC	1
A2ML1	0	0	9	262	1	1	263	10	NC	26.3		A2ML1	0	0	7	86	1	1	87	8	NC	10.875
A2ML1-AS1	0	0	0	0	1	1	1	1	NC	1		A2ML1-AS1	0	0	0	0	1	1	1	1	NC	1
A3GALT2	0	0	0	0	1	1	1	1	NC	1		A3GALT2	0	0	0	0	1	1	1	1	NC	1
A4GALT	0	0	18	136	1	1	137	19	NC	7.21053		A4GALT	13	27	39	125	28	14	126	40	C	1.575
AAAS	14	123	158	1657	124	15	1658	159	C	1.26141		AAAS	8	45	156	1232	46	9	1233	157	C	1.53655
AACS	0	0	0	0	1	1	1	1	NC	1		AACS	0	0	0	0	1	1	1	1	NC	1
AACSP1	0	0	0	0	1	1	1	1	NC	1		AACSP1	0	0	0	0	1	1	1	1	NC	1
AADACL3	0	0	0	0	1	1	1	1	NC	1		AADACL3	0	0	0	0	1	1	1	1	NC	1
AADACL4	0	0	0	0	1	1	1	1	NC	1		AADACL4	0	0	0	0	1	1	1	1	NC	1
AADAT	21	246	83	1678	247	22	1679	84	C	1.78032		AADAT	373	2914	191	460	2915	374	461	192	C	0.308058
AAED1	0	0	0	0	1	1	1	1	NC	1		AAED1	0	0	0	0	1	1	1	1	NC	1
AAGAB	0	0	0	0	1	1	1	1	NC	1		AAGAB	0	0	0	0	1	1	1	1	NC	1
AAK1	0	0	0	0	1	1	1	1	NC	1		AAK1	0	0	0	0	1	1	1	1	NC	1
AAMDC	0	0	0	0	1	1	1	1	NC	1		AAMDC	0	0	0	0	1	1	1	1	NC	1
AAMP	0	0	0	0	1	1	1	1	NC	1		AAMP	0	0	0	0	1	1	1	1	NC	1
AANAT	0	0	53	556	1	1	557	54	NC	10.3148		AANAT	0	0	17	190	1	1	191	18	NC	10.6111
AAR2	0	0	7	119	1	1	120	8	NC	15		AAR2	0	0	3	44	1	1	45	4	NC	11.25
AARD	0	0	0	0	1	1	1	1	NC	1		AARD	4	22	11	54	23	5	55	12	C	0.996377
AARS	0	0	0	0	1	1	1	1	NC	1		AARS	0	0	0	0	1	1	1	1	NC	1
AARS2	0	0	0	0	1	1	1	1	NC	1		AARS2	0	0	0	0	1	1	1	1	NC	1
AARSD1	0	0	6	65	1	1	66	7	NC	9.42857		AARSD1	0	0	2	45	1	1	46	3	NC	15.3333
AASDH	0	0	19	136	1	1	137	20	NC	6.85		AASDH	0	0	0	0	1	1	1	1	NC	1
AASS	0	0	0	0	1	1	1	1	NC	1		AASS	0	0	0	0	1	1	1	1	NC	1
AATF	0	0	2	23	1	1	24	3	NC	8		AATF	0	0	5	31	1	1	32	6	NC	5.33333
AATK	254	859	134	1364	860	255	1365	135	C	2.99806		AATK	0	0	362	1164	1	1	1165	363	NC	3.20937
AATK-AS1	0	0	0	0	1	1	1	1	NC	1		AATK-AS1	0	0	0	0	1	1	1	1	NC	1
AB019438.66	0	0	0	0	1	1	1	1	NC	1		AB019438.66	0	0	0	0	1	1	1	1	NC	1
AB019440.1	0	0	0	0	1	1	1	1	NC	1		AB019440.1	0	0	0	0	1	1	1	1	NC	1
AB019440.50	0	0	0	0	1	1	1	1	NC	1		AB019440.50	0	0	0	0	1	1	1	1	NC	1
ABAT	10	82	300	1099	83	11	1100	301	C	0.484329		ABAT	0	0	140	761	1	1	762	141	NC	5.40426
ABCA1	41	68	379	1041	69	42	1042	380	C	1.66911		ABCA1	0	0	198	724	1	1	725	199	NC	3.64322
ABCA11P	0	0	0	0	1	1	1	1	NC	1		ABCA11P	0	0	4	45	1	1	46	5	NC	9.2
ABCA12	0	0	0	0	1	1	1	1	NC	1		ABCA12	0	0	0	0	1	1	1	1	NC	1
ABCA13	6	134	26	470	135	7	471	27	C	0.904527		ABCA13	10	125	46	428	126	11	429	47	C	0.796859
ABCA17P	126	608	20	314	609	127	315	21	C	3.12808		ABCA17P	163	945	173	2367	946	164	2368	174	C	2.35931
ABCA2	0	0	10	271	1	1	272	11	NC	24.7273		ABCA2	0	0	84	263	1	1	264	85	NC	3.10588
ABCA3	1115	1795	2913	4690	1796	1116	4691	2914	C	1.00031		ABCA3	463	990	1445	3277	991	464	3278	1446	C	1.06141
ABCA4	0	0	17	70	1	1	71	18	NC	3.94444		ABCA4	0	0	3	17	1	1	18	4	NC	4.5
ABCA5	0	0	7	56	1	1	57	8	NC	7.125		ABCA5	8	45	0	0	46	9	1	1	NC	0.195652
ABCA7	0	0	256	1958	1	1	1959	257	NC	7.62257		ABCA7	6	82	55	675	83	7	676	56	C	1.01807
ABCA9-AS1	0	0	0	0	1	1	1	1	NC	1		ABCA9-AS1	0	0	0	0	1	1	1	1	NC	1
ABCB1	0	0	618	1278	1	1	1279	619	NC	2.06624		ABCB1	269	718	59	258	719	270	259	60	C	1.621
ABCB10	0	0	0	0	1	1	1	1	NC	1		ABCB10	0	0	0	0	1	1	1	1	NC	1
ABCB10P1	0	0	0	0	1	1	1	1	NC	1		ABCB10P1	0	0	0	0	1	1	1	1	NC	1
ABCB10P3	0	0	0	0	1	1	1	1	NC	1		ABCB10P3	0	0	0	0	1	1	1	1	NC	1
ABCB10P4	0	0	0	0	1	1	1	1	NC	1		ABCB10P4	0	0	0	0	1	1	1	1	NC	1
ABCB4	256	1418	327	2233	1419	257	2234	328	C	1.23356		ABCB4	48	489	102	669	490	49	670	103	C	0.650485
ABCB6	0	0	548	1524	1	1	1525	549	NC	2.77778		ABCB6	0	0	560	1274	1	1	1275	561	NC	2.27273
ABCB8	49	136	54	271	137	50	272	55	C	1.80491		ABCB8	0	0	93	270	1	1	271	94	NC	2.88298
ABCB9	0	0	243	1819	1	1	1820	244	NC	7.45902		ABCB9	0	0	220	865	1	1	866	221	NC	3.91855
ABCC1	0	0	13	132	1	1	133	14	NC	9.5		ABCC1	0	0	24	90	1	1	91	25	NC	3.64
ABCC10	0	0	335	1154	1	1	1155	336	NC	3.4375		ABCC10	0	0	157	744	1	1	745	158	NC	4.71519
ABCC12	0	0	0	0	1	1	1	1	NC	1		ABCC12	0	0	0	0	1	1	1	1	NC	1
ABCC13	42	408	0	0	409	43	1	1	NC	0.105134		ABCC13	0	0	100	270	1	1	271	101	NC	2.68317
ABCC2	0	0	0	0	1	1	1	1	NC	1		ABCC2	0	0	0	0	1	1	1	1	NC	1
ABCC3	0	0	0	0	1	1	1	1	NC	1		ABCC3	0	0	0	0	1	1	1	1	NC	1
ABCC4	0	0	0	0	1	1	1	1	NC	1		ABCC4	0	0	0	0	1	1	1	1	NC	1
ABCC5	0	0	12	68	1	1	69	13	NC	5.30769		ABCC5	6	45	4	45	46	7	46	5	C	1.4
ABCC5-AS1	0	0	33	272	1	1	273	34	NC	8.02941		ABCC5-AS1	0	0	12	180	1	1	181	13	NC	13.9231
ABCC6	0	0	0	0	1	1	1	1	NC	1		ABCC6	3	42	0	0	43	4	1	1	NC	0.0930233
ABCC6P1	0	0	0	0	1	1	1	1	NC	1		ABCC6P1	0	0	0	0	1	1	1	1	NC	1
ABCC6P2	0	0	53	270	1	1	271	54	NC	5.01852		ABCC6P2	28	90	33	90	91	29	91	34	C	0.852941
ABCC8	107	600	204	1139	601	108	1140	205	C	0.99931		ABCC8	120	897	55	450	898	121	451	56	C	1.08517
ABCC9	55	194	1209	5237	195	56	5238	1210	C	1.24318		ABCC9	2258	2933	509	880	2934	2259	881	510	C	1.33003
ABCD1P2	0	0	0	0	1	1	1	1	NC	1		ABCD1P2	0	0	0	0	1	1	1	1	NC	1
ABCD1P4	0	0	0	0	1	1	1	1	NC	1		ABCD1P4	0	0	0	0	1	1	1	1	NC	1
ABCD1P5	0	0	0	0	1	1	1	1	NC	1		ABCD1P5	0	0	0	0	1	1	1	1	NC	1
ABCD2	0	0	70	670	1	1	671	71	NC	9.4507		ABCD2	0	0	3	45	1	1	46	4	NC	11.5
ABCD3	0	0	0	0	1	1	1	1	NC	1		ABCD3	0	0	0	0	1	1	1	1	NC	1
ABCD4	0	0	0	0	1	1	1	1	NC	1		ABCD4	0	0	0	0	1	1	1	1	NC	1
ABCF2	0	0	0	0	1	1	1	1	NC	1		ABCF2	0	0	0	0	1	1	1	1	NC	1
ABCF3	0	0	3	63	1	1	64	4	NC	16		ABCF3	16	265	0	0	266	17	1	1	NC	0.0639098
ABCG1	0	0	17	210	1	1	211	18	NC	11.7222		ABCG1	0	0	5	55	1	1	56	6	NC	9.33333
ABCG2	0	0	163	4336	1	1	4337	164	NC	26.4451		ABCG2	0	0	6	135	1	1	136	7	NC	19.4286
ABCG4	7	68	162	1162	69	8	1163	163	C	0.827243		ABCG4	0	0	340	846	1	1	847	341	NC	2.48387
ABCG5	7	50	27	270	51	8	271	28	C	1.51821		ABCG5	0	0	23	213	1	1	214	24	NC	8.91667
ABCG8	0	0	48	203	1	1	204	49	NC	4.16327		ABCG8	0	0	28	135	1	1	136	29	NC	4.68966
ABHD1	47	603	2	66	604	48	67	3	C	1.77483		ABHD1	4	45	0	0	46	5	1	1	NC	0.108696
ABHD10	0	0	0	0	1	1	1	1	NC	1		ABHD10	0	0	0	0	1	1	1	1	NC	1
ABHD11	0	0	18	260	1	1	261	19	NC	13.7368		ABHD11	9	45	22	172	46	10	173	23	C	1.63516
ABHD12	0	0	8	68	1	1	69	9	NC	7.66667		ABHD12	0	0	18	90	1	1	91	19	NC	4.78947
ABHD12B	0	0	2063	3770	1	1	3771	2064	NC	1.82703		ABHD12B	0	0	1101	2503	1	1	2504	1102	NC	2.27223
ABHD14A	0	0	0	0	1	1	1	1	NC	1		ABHD14A	0	0	12	270	1	1	271	13	NC	20.8462
ABHD14B	0	0	0	0	1	1	1	1	NC	1		ABHD14B	0	0	2	32	1	1	33	3	NC	11
ABHD15	0	0	0	0	1	1	1	1	NC	1		ABHD15	0	0	0	0	1	1	1	1	NC	1
ABHD16B	0	0	81	476	1	1	477	82	NC	5.81707		ABHD16B	0	0	69	331	1	1	332	70	NC	4.74286
ABHD17A	0	0	1037	3736	1	1	3737	1038	NC	3.60019		ABHD17A	318	839	868	1726	840	319	1727	869	C	0.754717
ABHD17AP3	0	0	0	0	1	1	1	1	NC	1		ABHD17AP3	0	0	0	0	1	1	1	1	NC	1
ABHD17AP4	0	0	0	0	1	1	1	1	NC	1		ABHD17AP4	0	0	0	0	1	1	1	1	NC	1
ABHD17AP5	0	0	0	0	1	1	1	1	NC	1		ABHD17AP5	0	0	0	0	1	1	1	1	NC	1
ABHD17AP6	0	0	0	0	1	1	1	1	NC	1		ABHD17AP6	0	0	0	0	1	1	1	1	NC	1
ABHD17B	0	0	14	335	1	1	336	15	NC	22.4		ABHD17B	0	0	0	0	1	1	1	1	NC	1
ABHD17C	0	0	3	66	1	1	67	4	NC	16.75		ABHD17C	0	0	22	119	1	1	120	23	NC	5.21739
ABHD2	0	0	11	133	1	1	134	12	NC	11.1667		ABHD2	0	0	15	90	1	1	91	16	NC	5.6875
ABHD3	0	0	0	0	1	1	1	1	NC	1		ABHD3	0	0	0	0	1	1	1	1	NC	1
ABHD4	0	0	0	0	1	1	1	1	NC	1		ABHD4	0	0	0	0	1	1	1	1	NC	1
ABHD5	0	0	4	68	1	1	69	5	NC	13.8		ABHD5	0	0	2	45	1	1	46	3	NC	15.3333
ABHD6	0	0	19	67	1	1	68	20	NC	3.4		ABHD6	0	0	9	45	1	1	46	10	NC	4.6
ABHD8	0	0	0	0	1	1	1	1	NC	1		ABHD8	2	45	10	136	46	3	137	11	C	0.812253
ABI1	0	0	0	0	1	1	1	1	NC	1		ABI1	0	0	0	0	1	1	1	1	NC	1
ABI2	0	0	0	0	1	1	1	1	NC	1		ABI2	0	0	0	0	1	1	1	1	NC	1
ABI3BP	0	0	0	0	1	1	1	1	NC	1		ABI3BP	0	0	0	0	1	1	1	1	NC	1
ABL1	0	0	0	0	1	1	1	1	NC	1		ABL1	0	0	0	0	1	1	1	1	NC	1
ABL2	0	0	0	0	1	1	1	1	NC	1		ABL2	0	0	0	0	1	1	1	1	NC	1
ABLIM1	0	0	54	271	1	1	272	55	NC	4.94545		ABLIM1	0	0	37	135	1	1	136	38	NC	3.57895
ABLIM2	0	0	540	1339	1	1	1340	541	NC	2.47689		ABLIM2	0	0	90	906	1	1	907	91	NC	9.96703
ABLIM3	73	406	43	962	407	74	963	44	C	3.97934		ABLIM3	0	0	76	343	1	1	344	77	NC	4.46753
ABO	158	2272	124	1729	2273	159	1730	125	C	0.96813		ABO	266	1394	663	3858	1395	267	3859	664	C	1.11236
ABR	31	63	3420	10657	64	32	10658	3421	C	1.55773		ABR	268	2561	1407	3520	2562	269	3521	1408	C	0.262565
ABRA	79	173	179	408	174	80	409	180	C	1.0447		ABRA	0	0	119	434	1	1	435	120	NC	3.625
ABRACL	0	0	0	0	1	1	1	1	NC	1		ABRACL	0	0	0	0	1	1	1	1	NC	1
ABT1	0	0	0	0	1	1	1	1	NC	1		ABT1	100	946	6	120	947	101	121	7	C	1.84357
ABTB1	0	0	22	330	1	1	331	23	NC	14.3913		ABTB1	0	0	127	797	1	1	798	128	NC	6.23438
ABTB2	0	0	0	0	1	1	1	1	NC	1		ABTB2	0	0	0	0	1	1	1	1	NC	1
AC000003.1	0	0	0	0	1	1	1	1	NC	1		AC000003.1	0	0	0	0	1	1	1	1	NC	1
AC000003.2	0	0	0	0	1	1	1	1	NC	1		AC000003.2	0	0	0	0	1	1	1	1	NC	1
AC000036.4	0	0	0	0	1	1	1	1	NC	1		AC000036.4	0	0	0	0	1	1	1	1	NC	1
AC000041.8	0	0	0	0	1	1	1	1	NC	1		AC000041.8	0	0	0	0	1	1	1	1	NC	1
AC000067.1	0	0	0	0	1	1	1	1	NC	1		AC000067.1	0	0	0	0	1	1	1	1	NC	1
AC000068.5	0	0	0	0	1	1	1	1	NC	1		AC000068.5	0	0	0	0	1	1	1	1	NC	1
AC000077.2	0	0	0	0	1	1	1	1	NC	1		AC000077.2	0	0	0	0	1	1	1	1	NC	1
AC000078.5	0	0	0	0	1	1	1	1	NC	1		AC000078.5	0	0	0	0	1	1	1	1	NC	1
AC000081.2	0	0	0	0	1	1	1	1	NC	1		AC000081.2	0	0	0	0	1	1	1	1	NC	1
AC000095.9	0	0	0	0	1	1	1	1	NC	1		AC000095.9	0	0	0	0	1	1	1	1	NC	1
AC000110.1	0	0	0	0	1	1	1	1	NC	1		AC000110.1	0	0	0	0	1	1	1	1	NC	1
AC000123.4	0	0	0	0	1	1	1	1	NC	1		AC000123.4	0	0	0	0	1	1	1	1	NC	1
AC000403.1	0	0	0	0	1	1	1	1	NC	1		AC000403.1	0	0	0	0	1	1	1	1	NC	1
AC002044.4	0	0	0	0	1	1	1	1	NC	1		AC002044.4	0	0	0	0	1	1	1	1	NC	1
AC002056.3	0	0	0	0	1	1	1	1	NC	1		AC002056.3	0	0	0	0	1	1	1	1	NC	1
AC002056.5	0	0	0	0	1	1	1	1	NC	1		AC002056.5	0	0	0	0	1	1	1	1	NC	1
AC002059.10	0	0	0	0	1	1	1	1	NC	1		AC002059.10	0	0	0	0	1	1	1	1	NC	1
AC002066.1	0	0	0	0	1	1	1	1	NC	1		AC002066.1	0	0	0	0	1	1	1	1	NC	1
AC002076.10	0	0	0	0	1	1	1	1	NC	1		AC002076.10	0	0	0	0	1	1	1	1	NC	1
AC002115.5	0	0	0	0	1	1	1	1	NC	1		AC002115.5	0	0	0	0	1	1	1	1	NC	1
AC002115.9	0	0	0	0	1	1	1	1	NC	1		AC002115.9	0	0	0	0	1	1	1	1	NC	1
AC002116.7	0	0	0	0	1	1	1	1	NC	1		AC002116.7	0	0	0	0	1	1	1	1	NC	1
AC002116.8	0	0	0	0	1	1	1	1	NC	1		AC002116.8	0	0	0	0	1	1	1	1	NC	1
AC002117.1	0	0	0	0	1	1	1	1	NC	1		AC002117.1	0	0	0	0	1	1	1	1	NC	1
AC002128.5	0	0	0	0	1	1	1	1	NC	1		AC002128.5	0	0	0	0	1	1	1	1	NC	1
AC002310.10	0	0	0	0	1	1	1	1	NC	1		AC002310.10	0	0	0	0	1	1	1	1	NC	1
AC002310.12	0	0	0	0	1	1	1	1	NC	1		AC002310.12	0	0	0	0	1	1	1	1	NC	1
AC002310.13	0	0	0	0	1	1	1	1	NC	1		AC002310.13	0	0	0	0	1	1	1	1	NC	1
AC002310.17	0	0	0	0	1	1	1	1	NC	1		AC002310.17	0	0	0	0	1	1	1	1	NC	1
AC002310.7	0	0	0	0	1	1	1	1	NC	1		AC002310.7	0	0	0	0	1	1	1	1	NC	1
AC002314.4	0	0	0	0	1	1	1	1	NC	1		AC002314.4	0	0	0	0	1	1	1	1	NC	1
AC002383.2	0	0	0	0	1	1	1	1	NC	1		AC002383.2	0	0	0	0	1	1	1	1	NC	1
AC002398.11	0	0	0	0	1	1	1	1	NC	1		AC002398.11	0	0	0	0	1	1	1	1	NC	1
AC002398.12	0	0	0	0	1	1	1	1	NC	1		AC002398.12	0	0	0	0	1	1	1	1	NC	1
AC002398.13	0	0	0	0	1	1	1	1	NC	1		AC002398.13	0	0	0	0	1	1	1	1	NC	1
AC002398.5	0	0	0	0	1	1	1	1	NC	1		AC002398.5	0	0	0	0	1	1	1	1	NC	1
AC002400.1	0	0	0	0	1	1	1	1	NC	1		AC002400.1	0	0	0	0	1	1	1	1	NC	1
AC002401.1	0	0	0	0	1	1	1	1	NC	1		AC002401.1	0	0	0	0	1	1	1	1	NC	1
AC002451.3	0	0	0	0	1	1	1	1	NC	1		AC002451.3	0	0	0	0	1	1	1	1	NC	1
AC002454.1	0	0	0	0	1	1	1	1	NC	1		AC002454.1	0	0	0	0	1	1	1	1	NC	1
AC002456.2	0	0	0	0	1	1	1	1	NC	1		AC002456.2	0	0	0	0	1	1	1	1	NC	1
AC002463.3	0	0	0	0	1	1	1	1	NC	1		AC002463.3	0	0	0	0	1	1	1	1	NC	1
AC002467.7	0	0	0	0	1	1	1	1	NC	1		AC002467.7	0	0	0	0	1	1	1	1	NC	1
AC002472.1	0	0	0	0	1	1	1	1	NC	1		AC002472.1	0	0	0	0	1	1	1	1	NC	1
AC002472.11	0	0	0	0	1	1	1	1	NC	1		AC002472.11	0	0	0	0	1	1	1	1	NC	1
AC002472.13	0	0	0	0	1	1	1	1	NC	1		AC002472.13	0	0	0	0	1	1	1	1	NC	1
AC002480.2	0	0	0	0	1	1	1	1	NC	1		AC002480.2	0	0	0	0	1	1	1	1	NC	1
AC002480.3	0	0	0	0	1	1	1	1	NC	1		AC002480.3	0	0	0	0	1	1	1	1	NC	1
AC002480.5	0	0	0	0	1	1	1	1	NC	1		AC002480.5	0	0	0	0	1	1	1	1	NC	1
AC002486.2	0	0	0	0	1	1	1	1	NC	1		AC002486.2	0	0	0	0	1	1	1	1	NC	1
AC002511.2	0	0	0	0	1	1	1	1	NC	1		AC002511.2	0	0	0	0	1	1	1	1	NC	1
AC002511.3	0	0	0	0	1	1	1	1	NC	1		AC002511.3	0	0	0	0	1	1	1	1	NC	1
AC002519.6	0	0	0	0	1	1	1	1	NC	1		AC002519.6	0	0	0	0	1	1	1	1	NC	1
AC002543.2	0	0	0	0	1	1	1	1	NC	1		AC002543.2	0	0	0	0	1	1	1	1	NC	1
AC002550.5	0	0	0	0	1	1	1	1	NC	1		AC002550.5	0	0	0	0	1	1	1	1	NC	1
AC002551.1	0	0	0	0	1	1	1	1	NC	1		AC002551.1	0	0	0	0	1	1	1	1	NC	1
AC002978.1	0	0	0	0	1	1	1	1	NC	1		AC002978.1	0	0	0	0	1	1	1	1	NC	1
AC002985.3	0	0	0	0	1	1	1	1	NC	1		AC002985.3	0	0	0	0	1	1	1	1	NC	1
AC002994.1	0	0	0	0	1	1	1	1	NC	1		AC002994.1	0	0	0	0	1	1	1	1	NC	1
AC003002.6	0	0	0	0	1	1	1	1	NC	1		AC003002.6	0	0	0	0	1	1	1	1	NC	1
AC003003.5	0	0	0	0	1	1	1	1	NC	1		AC003003.5	0	0	0	0	1	1	1	1	NC	1
AC003006.1	0	0	0	0	1	1	1	1	NC	1		AC003006.1	0	0	0	0	1	1	1	1	NC	1
AC003009.2	0	0	0	0	1	1	1	1	NC	1		AC003009.2	0	0	0	0	1	1	1	1	NC	1
AC003043.1	0	0	0	0	1	1	1	1	NC	1		AC003043.1	0	0	0	0	1	1	1	1	NC	1
AC003075.4	0	0	0	0	1	1	1	1	NC	1		AC003075.4	0	0	0	0	1	1	1	1	NC	1
AC003080.4	0	0	0	0	1	1	1	1	NC	1		AC003080.4	0	0	0	0	1	1	1	1	NC	1
AC003084.2	0	0	0	0	1	1	1	1	NC	1		AC003084.2	0	0	0	0	1	1	1	1	NC	1
AC003088.1	0	0	0	0	1	1	1	1	NC	1		AC003088.1	0	0	0	0	1	1	1	1	NC	1
AC003090.1	0	0	0	0	1	1	1	1	NC	1		AC003090.1	0	0	0	0	1	1	1	1	NC	1
AC003102.1	0	0	0	0	1	1	1	1	NC	1		AC003102.1	0	0	0	0	1	1	1	1	NC	1
AC003102.3	0	0	0	0	1	1	1	1	NC	1		AC003102.3	0	0	0	0	1	1	1	1	NC	1
AC003664.1	0	0	0	0	1	1	1	1	NC	1		AC003664.1	0	0	0	0	1	1	1	1	NC	1
AC003665.1	0	0	0	0	1	1	1	1	NC	1		AC003665.1	0	0	0	0	1	1	1	1	NC	1
AC003681.1	0	0	0	0	1	1	1	1	NC	1		AC003681.1	0	0	0	0	1	1	1	1	NC	1
AC003682.17	0	0	0	0	1	1	1	1	NC	1		AC003682.17	0	0	0	0	1	1	1	1	NC	1
AC003956.1	0	0	0	0	1	1	1	1	NC	1		AC003956.1	0	0	0	0	1	1	1	1	NC	1
AC003958.2	0	0	0	0	1	1	1	1	NC	1		AC003958.2	0	0	0	0	1	1	1	1	NC	1
AC003958.6	0	0	0	0	1	1	1	1	NC	1		AC003958.6	0	0	0	0	1	1	1	1	NC	1
AC003973.1	0	0	0	0	1	1	1	1	NC	1		AC003973.1	0	0	0	0	1	1	1	1	NC	1
AC003973.5	0	0	0	0	1	1	1	1	NC	1		AC003973.5	0	0	0	0	1	1	1	1	NC	1
AC003986.6	0	0	0	0	1	1	1	1	NC	1		AC003986.6	0	0	0	0	1	1	1	1	NC	1
AC003986.7	0	0	0	0	1	1	1	1	NC	1		AC003986.7	0	0	0	0	1	1	1	1	NC	1
AC003991.3	0	0	0	0	1	1	1	1	NC	1		AC003991.3	0	0	0	0	1	1	1	1	NC	1
AC004006.2	0	0	0	0	1	1	1	1	NC	1		AC004006.2	0	0	0	0	1	1	1	1	NC	1
AC004016.1	0	0	0	0	1	1	1	1	NC	1		AC004016.1	0	0	0	0	1	1	1	1	NC	1
AC004017.1	0	0	0	0	1	1	1	1	NC	1		AC004017.1	0	0	0	0	1	1	1	1	NC	1
AC004019.10	0	0	0	0	1	1	1	1	NC	1		AC004019.10	0	0	0	0	1	1	1	1	NC	1
AC004019.13	0	0	0	0	1	1	1	1	NC	1		AC004019.13	0	0	0	0	1	1	1	1	NC	1
AC004019.18	0	0	0	0	1	1	1	1	NC	1		AC004019.18	0	0	0	0	1	1	1	1	NC	1
AC004022.7	0	0	0	0	1	1	1	1	NC	1		AC004022.7	0	0	0	0	1	1	1	1	NC	1
AC004041.2	0	0	0	0	1	1	1	1	NC	1		AC004041.2	0	0	0	0	1	1	1	1	NC	1
AC004051.2	0	0	0	0	1	1	1	1	NC	1		AC004051.2	0	0	0	0	1	1	1	1	NC	1
AC004053.1	0	0	0	0	1	1	1	1	NC	1		AC004053.1	0	0	0	0	1	1	1	1	NC	1
AC004066.2	0	0	0	0	1	1	1	1	NC	1		AC004066.2	0	0	0	0	1	1	1	1	NC	1
AC004067.5	0	0	0	0	1	1	1	1	NC	1		AC004067.5	0	0	0	0	1	1	1	1	NC	1
AC004076.7	0	0	0	0	1	1	1	1	NC	1		AC004076.7	0	0	0	0	1	1	1	1	NC	1
AC004129.7	0	0	0	0	1	1	1	1	NC	1		AC004129.7	0	0	0	0	1	1	1	1	NC	1
AC004129.9	0	0	0	0	1	1	1	1	NC	1		AC004129.9	0	0	0	0	1	1	1	1	NC	1
AC004156.3	0	0	0	0	1	1	1	1	NC	1		AC004156.3	0	0	0	0	1	1	1	1	NC	1
AC004158.2	0	0	0	0	1	1	1	1	NC	1		AC004158.2	0	0	0	0	1	1	1	1	NC	1
AC004166.6	0	0	0	0	1	1	1	1	NC	1		AC004166.6	0	0	0	0	1	1	1	1	NC	1
AC004221.2	0	0	0	0	1	1	1	1	NC	1		AC004221.2	0	0	0	0	1	1	1	1	NC	1
AC004231.2	0	0	0	0	1	1	1	1	NC	1		AC004231.2	0	0	0	0	1	1	1	1	NC	1
AC004237.1	0	0	0	0	1	1	1	1	NC	1		AC004237.1	0	0	0	0	1	1	1	1	NC	1
AC004257.1	0	0	0	0	1	1	1	1	NC	1		AC004257.1	0	0	0	0	1	1	1	1	NC	1
AC004257.3	0	0	0	0	1	1	1	1	NC	1		AC004257.3	0	0	0	0	1	1	1	1	NC	1
AC004381.6	0	0	0	0	1	1	1	1	NC	1		AC004381.6	0	0	0	0	1	1	1	1	NC	1
AC004410.3	0	0	0	0	1	1	1	1	NC	1		AC004410.3	0	0	0	0	1	1	1	1	NC	1
AC004447.2	0	0	0	0	1	1	1	1	NC	1		AC004447.2	0	0	0	0	1	1	1	1	NC	1
AC004448.5	0	0	0	0	1	1	1	1	NC	1		AC004448.5	0	0	0	0	1	1	1	1	NC	1
AC004449.6	0	0	0	0	1	1	1	1	NC	1		AC004449.6	0	0	0	0	1	1	1	1	NC	1
AC004453.8	0	0	0	0	1	1	1	1	NC	1		AC004453.8	0	0	0	0	1	1	1	1	NC	1
AC004461.4	0	0	0	0	1	1	1	1	NC	1		AC004461.4	0	0	0	0	1	1	1	1	NC	1
AC004463.6	0	0	0	0	1	1	1	1	NC	1		AC004463.6	0	0	0	0	1	1	1	1	NC	1
AC004466.1	0	0	0	0	1	1	1	1	NC	1		AC004466.1	0	0	0	0	1	1	1	1	NC	1
AC004471.10	0	0	0	0	1	1	1	1	NC	1		AC004471.10	0	0	0	0	1	1	1	1	NC	1
AC004471.9	0	0	0	0	1	1	1	1	NC	1		AC004471.9	0	0	0	0	1	1	1	1	NC	1
AC004490.1	0	0	0	0	1	1	1	1	NC	1		AC004490.1	0	0	0	0	1	1	1	1	NC	1
AC004510.3	0	0	0	0	1	1	1	1	NC	1		AC004510.3	0	0	0	0	1	1	1	1	NC	1
AC004520.1	0	0	0	0	1	1	1	1	NC	1		AC004520.1	0	0	0	0	1	1	1	1	NC	1
AC004528.1	0	0	0	0	1	1	1	1	NC	1		AC004528.1	0	0	0	0	1	1	1	1	NC	1
AC004528.4	0	0	0	0	1	1	1	1	NC	1		AC004528.4	0	0	0	0	1	1	1	1	NC	1
AC004538.3	0	0	0	0	1	1	1	1	NC	1		AC004538.3	0	0	0	0	1	1	1	1	NC	1
AC004540.4	0	0	0	0	1	1	1	1	NC	1		AC004540.4	0	0	0	0	1	1	1	1	NC	1
AC004540.5	0	0	0	0	1	1	1	1	NC	1		AC004540.5	0	0	0	0	1	1	1	1	NC	1
AC004549.6	0	0	0	0	1	1	1	1	NC	1		AC004549.6	0	0	0	0	1	1	1	1	NC	1
AC004562.1	0	0	0	0	1	1	1	1	NC	1		AC004562.1	0	0	0	0	1	1	1	1	NC	1
AC004593.3	0	0	0	0	1	1	1	1	NC	1		AC004593.3	0	0	0	0	1	1	1	1	NC	1
AC004595.1	0	0	0	0	1	1	1	1	NC	1		AC004595.1	0	0	0	0	1	1	1	1	NC	1
AC004623.2	0	0	0	0	1	1	1	1	NC	1		AC004623.2	0	0	0	0	1	1	1	1	NC	1
AC004637.1	0	0	0	0	1	1	1	1	NC	1		AC004637.1	0	0	0	0	1	1	1	1	NC	1
AC004691.5	0	0	0	0	1	1	1	1	NC	1		AC004691.5	0	0	0	0	1	1	1	1	NC	1
AC004692.4	0	0	0	0	1	1	1	1	NC	1		AC004692.4	0	0	0	0	1	1	1	1	NC	1
AC004692.5	0	0	0	0	1	1	1	1	NC	1		AC004692.5	0	0	0	0	1	1	1	1	NC	1
AC004702.2	0	0	0	0	1	1	1	1	NC	1		AC004702.2	0	0	0	0	1	1	1	1	NC	1
AC004771.1	0	0	0	0	1	1	1	1	NC	1		AC004771.1	0	0	0	0	1	1	1	1	NC	1
AC004775.5	0	0	0	0	1	1	1	1	NC	1		AC004775.5	0	0	0	0	1	1	1	1	NC	1
AC004791.2	0	0	0	0	1	1	1	1	NC	1		AC004791.2	0	0	0	0	1	1	1	1	NC	1
AC004797.1	0	0	0	0	1	1	1	1	NC	1		AC004797.1	0	0	0	0	1	1	1	1	NC	1
AC004812.1	0	0	0	0	1	1	1	1	NC	1		AC004812.1	0	0	0	0	1	1	1	1	NC	1
AC004824.1	0	0	0	0	1	1	1	1	NC	1		AC004824.1	0	0	0	0	1	1	1	1	NC	1
AC004837.3	0	0	0	0	1	1	1	1	NC	1		AC004837.3	0	0	0	0	1	1	1	1	NC	1
AC004837.4	0	0	0	0	1	1	1	1	NC	1		AC004837.4	0	0	0	0	1	1	1	1	NC	1
AC004840.8	0	0	0	0	1	1	1	1	NC	1		AC004840.8	0	0	0	0	1	1	1	1	NC	1
AC004840.9	0	0	0	0	1	1	1	1	NC	1		AC004840.9	0	0	0	0	1	1	1	1	NC	1
AC004851.1	0	0	0	0	1	1	1	1	NC	1		AC004851.1	0	0	0	0	1	1	1	1	NC	1
AC004854.4	0	0	0	0	1	1	1	1	NC	1		AC004854.4	0	0	0	0	1	1	1	1	NC	1
AC004869.3	0	0	0	0	1	1	1	1	NC	1		AC004869.3	0	0	0	0	1	1	1	1	NC	1
AC004870.5	0	0	0	0	1	1	1	1	NC	1		AC004870.5	0	0	0	0	1	1	1	1	NC	1
AC004893.10	0	0	0	0	1	1	1	1	NC	1		AC004893.10	0	0	0	0	1	1	1	1	NC	1
AC004893.11	0	0	0	0	1	1	1	1	NC	1		AC004893.11	0	0	0	0	1	1	1	1	NC	1
AC004895.1	0	0	0	0	1	1	1	1	NC	1		AC004895.1	0	0	0	0	1	1	1	1	NC	1
AC004895.4	0	0	0	0	1	1	1	1	NC	1		AC004895.4	0	0	0	0	1	1	1	1	NC	1
AC004906.3	0	0	0	0	1	1	1	1	NC	1		AC004906.3	0	0	0	0	1	1	1	1	NC	1
AC004911.2	0	0	0	0	1	1	1	1	NC	1		AC004911.2	0	0	0	0	1	1	1	1	NC	1
AC004917.1	0	0	0	0	1	1	1	1	NC	1		AC004917.1	0	0	0	0	1	1	1	1	NC	1
AC004920.2	0	0	0	0	1	1	1	1	NC	1		AC004920.2	0	0	0	0	1	1	1	1	NC	1
AC004920.3	0	0	0	0	1	1	1	1	NC	1		AC004920.3	0	0	0	0	1	1	1	1	NC	1
AC004941.3	0	0	0	0	1	1	1	1	NC	1		AC004941.3	0	0	0	0	1	1	1	1	NC	1
AC004941.5	0	0	0	0	1	1	1	1	NC	1		AC004941.5	0	0	0	0	1	1	1	1	NC	1
AC004943.1	0	0	0	0	1	1	1	1	NC	1		AC004943.1	0	0	0	0	1	1	1	1	NC	1
AC004947.2	0	0	0	0	1	1	1	1	NC	1		AC004947.2	0	0	0	0	1	1	1	1	NC	1
AC004967.7	0	0	0	0	1	1	1	1	NC	1		AC004967.7	0	0	0	0	1	1	1	1	NC	1
AC004980.7	0	0	0	0	1	1	1	1	NC	1		AC004980.7	0	0	0	0	1	1	1	1	NC	1
AC004980.8	0	0	0	0	1	1	1	1	NC	1		AC004980.8	0	0	0	0	1	1	1	1	NC	1
AC004985.12	0	0	0	0	1	1	1	1	NC	1		AC004985.12	0	0	0	0	1	1	1	1	NC	1
AC004987.10	0	0	0	0	1	1	1	1	NC	1		AC004987.10	0	0	0	0	1	1	1	1	NC	1
AC004987.9	0	0	0	0	1	1	1	1	NC	1		AC004987.9	0	0	0	0	1	1	1	1	NC	1
AC005003.1	0	0	0	0	1	1	1	1	NC	1		AC005003.1	0	0	0	0	1	1	1	1	NC	1
AC005013.1	0	0	0	0	1	1	1	1	NC	1		AC005013.1	0	0	0	0	1	1	1	1	NC	1
AC005013.5	0	0	0	0	1	1	1	1	NC	1		AC005013.5	0	0	0	0	1	1	1	1	NC	1
AC005014.5	0	0	0	0	1	1	1	1	NC	1		AC005014.5	0	0	0	0	1	1	1	1	NC	1
AC005017.2	0	0	0	0	1	1	1	1	NC	1		AC005017.2	0	0	0	0	1	1	1	1	NC	1
AC005019.2	0	0	0	0	1	1	1	1	NC	1		AC005019.2	0	0	0	0	1	1	1	1	NC	1
AC005020.1	0	0	0	0	1	1	1	1	NC	1		AC005020.1	0	0	0	0	1	1	1	1	NC	1
AC005027.3	0	0	0	0	1	1	1	1	NC	1		AC005027.3	0	0	0	0	1	1	1	1	NC	1
AC005033.6	0	0	0	0	1	1	1	1	NC	1		AC005033.6	0	0	0	0	1	1	1	1	NC	1
AC005034.2	0	0	0	0	1	1	1	1	NC	1		AC005034.2	0	0	0	0	1	1	1	1	NC	1
AC005037.1	0	0	0	0	1	1	1	1	NC	1		AC005037.1	0	0	0	0	1	1	1	1	NC	1
AC005037.3	0	0	0	0	1	1	1	1	NC	1		AC005037.3	0	0	0	0	1	1	1	1	NC	1
AC005040.3	0	0	0	0	1	1	1	1	NC	1		AC005040.3	0	0	0	0	1	1	1	1	NC	1
AC005041.11	0	0	0	0	1	1	1	1	NC	1		AC005041.11	0	0	0	0	1	1	1	1	NC	1
AC005041.17	0	0	0	0	1	1	1	1	NC	1		AC005041.17	0	0	0	0	1	1	1	1	NC	1
AC005062.2	0	0	0	0	1	1	1	1	NC	1		AC005062.2	0	0	0	0	1	1	1	1	NC	1
[truncated: 32,278 more rows]
